# Supplementary material for: COVID-19 and social distancing: pandemic has altered social relationships and contacts in older adults over 4 years
Source: Front Public Health. 2024 Dec 16;12:1456829. doi: 10.3389/fpubh.2024.1456829 (PMC11683058; doi:10.3389/fpubh.2024.1456829)
Supplement: Supplementary file 1 [file Data_Sheet_1.zip]

Archive with 13 entries (12 files):
- Supplementary Material /
- Supplementary Material /.Rhistory
- __MACOSX/Supplementary Material /._.Rhistory
- Supplementary Material /Supplement_CRF+Questionnaire.docx
- __MACOSX/Supplementary Material /._Supplement_CRF+Questionnaire.docx
- Supplementary Material /.DS_Store
- __MACOSX/Supplementary Material /._.DS_Store
- Supplementary Material /frontiers_analysis_social_networks.R
- __MACOSX/Supplementary Material /._frontiers_analysis_social_networks.R
- Supplementary Material /.RData
- __MACOSX/Supplementary Material /._.RData
- Supplementary Material /frontiers_data_social_networks_for_analysis.xlsx
- __MACOSX/Supplementary Material /._frontiers_data_social_networks_for_analysis.xlsx
