# Supplementary material for: COVID-19 and social distancing: pandemic has altered social relationships and contacts in older adults over 4 years
Source: Front Public Health. 2024 Dec 16;12:1456829. doi: 10.3389/fpubh.2024.1456829 (PMC11683058; doi:10.3389/fpubh.2024.1456829)
Supplement: Supplementary file 1 [file Data_Sheet_1.zip › Supplementary Material /frontiers_analysis_social_networks.R]

# frontiers_analysis_social_networks.R
#
# Analysis frontiers paper for social networks 
#
# input: data_social_networks_for_analysis.xlsx
#        data_additional_social_networks_for_analysis.xlsx
# output: frontiers_
#
# content: (1) Read data
#           (1.1) Prepare and merge data for social network analysis
#          (2) Social Network Analysis 
#
# last mod: Octobre/26/2024

rm(list=ls())

# Load library 
library(lme4)
library(Matrix)
library(emmeans)
library(ggplot2)
library(effectsize)
library(readxl)
library(reshape2)
library(grid)
library(gridExtra)
library(dplyr)
library(patchwork)
library(ggalluvial)
# library(lmtest)
# library(lavaan)
# library(car)
# library(psych)
# library(effects)

#--------------- (1) Read data ---------------
##### (1.1) Prepare and merge data for social network analysis 
dat <- read_excel("data/frontiers_data_social_networks_for_analysis.xlsx")

dat$Zeitpunkt <- factor(dat$Zeitpunkt, levels =c("NW1", "NW2", "NW3"), labels = c(0,1,2))
dat$Zeit_NW <- as.numeric(as.character(dat$Zeitpunkt))

#### BDI
dat$bdi2_summe <- as.numeric(dat$bdi2_summe)

dat$bdi_split <- cut(dat$bdi2_summe, 
                     breaks = c(-Inf,8, 14, 29, Inf),  # Grenzen für die Kategorien festlegen
                     labels = c("no Depression", "mild Depression","moderate Depression", "severe Depression"))

dat$bdi_split2 <- cut(dat$bdi2_summe, 
                      breaks = c(-Inf,14, Inf),  # Grenzen für die Kategorien festlegen
                      labels = c("no Depression", "mild to severe Depression"))

#### GDS
dat$gds_summe <- as.numeric(dat$gds_summe)

dat$gds_split <- cut(dat$gds_summe, 
                     breaks = c(-Inf,6, 11, Inf),  # Grenzen für die Kategorien festlegen
                     labels = c("no-mild Depression","moderate Depression", "severe Depression"))

#### Data of Social Network Analysis (pre/2019, during/2021, post/2023 pandemic)
dat$netzwerkanalyse_zeitraum <- as.factor(dat$netzwerkanalyse_zeitraum)

#### Condition (Face-to-Face vs. Video)
dat$condition <- as.factor(dat$condition)

#### Sports frequency 
dat$sport_haeufigkeit <- as.numeric(dat$sport_haeufigkeit)

#### Six-Item Loneliness Scale 
dat$six_item_loneliness_scale_loneliness_score <- as.numeric(dat$six_item_loneliness_scale_loneliness_score)

#### PSS 
dat$pss_gesamt <- as.numeric(dat$pss_gesamt)

#### Health Status
dat$eq_5d_5l_gesundheitszustand <- as.numeric(dat$eq_5d_5l_gesundheitszustand)

#### Gender
dat$geschlecht <- factor(dat$geschlecht, levels = c(0,1), labels=c("male","female"))

#### Age
dat$age_split <- cut(dat$age, 
                     breaks = c(-Inf, 72, Inf), 
                     labels = c("< 72", ">= 72"))

#### Do the two groups differ at the two points in time (May/November) and the two conditions?
dat2 <- dat[dat$Zeitpunkt == c("1"),] #2021 (pre, during pandemic)
dat3 <- dat[dat$Zeitpunkt == c("2"),] #2023 (post pandemic)

table(dat2$netzwerkanalyse_zeitraum, dat2$condition)
table(dat2$netzwerkanalyse_zeitraum, dat2$condition, dat2$geschlecht)
table(dat3$netzwerkanalyse_zeitraum, dat3$condition)

# Age
aggregate(age_nw2 ~ netzwerkanalyse_zeitraum + condition, dat2, mean)
aggregate(age_nw2 ~ netzwerkanalyse_zeitraum + condition, dat2, sd)
aggregate(age_nw2 ~ condition, dat2, mean)
aggregate(age_nw2 ~ condition, dat2, sd)

diff_age <- aov(age_nw2 ~ netzwerkanalyse_zeitraum*condition, dat2)
summary(diff_age)

# Education Level
aggregate(ausb ~ netzwerkanalyse_zeitraum + condition, dat2, mean)
aggregate(ausb ~ netzwerkanalyse_zeitraum + condition, dat2, sd)

diff_ausb <- aov(ausb ~ netzwerkanalyse_zeitraum*condition, dat2)
summary(diff_ausb)

# Depression Level
aggregate(bdi2_summe ~ netzwerkanalyse_zeitraum + condition, dat2, mean)
aggregate(bdi2_summe ~ netzwerkanalyse_zeitraum + condition, dat2, sd)

diff_bdi <- aov(bdi2_summe ~ netzwerkanalyse_zeitraum*condition, dat2)
summary(diff_bdi)

# Loneliness Level
aggregate(six_item_loneliness_scale_loneliness_score ~ netzwerkanalyse_zeitraum + condition, dat2, mean)
aggregate(six_item_loneliness_scale_loneliness_score~ netzwerkanalyse_zeitraum + condition, dat2, sd)

diff_lone <- aov(six_item_loneliness_scale_loneliness_score ~ netzwerkanalyse_zeitraum * condition, dat2)
summary(diff_lone)

# Health-related Quality of Life
aggregate(eq_5d_5l_gesundheitszustand ~ netzwerkanalyse_zeitraum + condition, dat2, mean)
aggregate(eq_5d_5l_gesundheitszustand ~ netzwerkanalyse_zeitraum + condition, dat2, sd)

diff_gesund <- aov(eq_5d_5l_gesundheitszustand ~ netzwerkanalyse_zeitraum *condition, dat2)
summary(diff_gesund)

# Perceived Stress
aggregate(pss_gesamt ~ netzwerkanalyse_zeitraum + condition, dat2, mean)
aggregate(pss_gesamt ~ netzwerkanalyse_zeitraum + condition, dat2, sd)

diff_pss <- aov(pss_gesamt ~ netzwerkanalyse_zeitraum * condition, dat2)
summary(diff_pss)

# Perceived Social Support
aggregate(perceives_social_support_summe ~ netzwerkanalyse_zeitraum + condition, dat2, mean)
aggregate(perceives_social_support_summe ~ netzwerkanalyse_zeitraum + condition, dat2, sd)

diff_perceived_ss <- aov(perceives_social_support_summe ~ netzwerkanalyse_zeitraum * condition, dat2)
summary(diff_perceived_ss)

# Sport Frequency
aggregate(sport_haeufigkeit ~ netzwerkanalyse_zeitraum + condition, dat2, mean)
aggregate(sport_haeufigkeit ~ netzwerkanalyse_zeitraum + condition, dat2, sd)

diff_sport <- aov(sport_haeufigkeit ~ netzwerkanalyse_zeitraum * condition, dat2)
summary(diff_sport)

# Social Contact (total)
aggregate(gesamt_anzahl ~ netzwerkanalyse_zeitraum + condition, dat2, mean)
aggregate(gesamt_anzahl ~ netzwerkanalyse_zeitraum + condition, dat2, sd)

diff_kontakt <- aov(gesamt_anzahl ~ netzwerkanalyse_zeitraum + condition, dat2)
summary(diff_kontakt)

# Social Contact (close)
aggregate(eng_anzahl ~ netzwerkanalyse_zeitraum + condition, dat2, mean)
aggregate(eng_anzahl ~ netzwerkanalyse_zeitraum + condition, dat2, sd)

diff_kontakt_eng <- aov(eng_anzahl ~ netzwerkanalyse_zeitraum + condition, dat2)
summary(diff_kontakt_eng)

# Social Contact (medium)
aggregate(mittel_anzahl ~ netzwerkanalyse_zeitraum + condition, dat2, mean)
aggregate(mittel_anzahl ~ netzwerkanalyse_zeitraum + condition, dat2, sd)

diff_kontakt_mittel <- aov(mittel_anzahl ~ netzwerkanalyse_zeitraum + condition, dat2)
summary(diff_kontakt_mittel)

# Social Contact (low)
aggregate(gering_anzahl ~ netzwerkanalyse_zeitraum + condition, dat2, mean)
aggregate(gering_anzahl ~ netzwerkanalyse_zeitraum + condition, dat2, sd)

diff_kontakt_gering <- aov(gering_anzahl ~ netzwerkanalyse_zeitraum + condition, dat2)
summary(diff_kontakt_gering)

#### Are there differences between the reference month (May, November) and the condition (f-t-f, video)? 
# Age
aggregate(age ~ netzwerkanalyse_zeitraum + Zeitpunkt, dat, mean)
aggregate(age ~ netzwerkanalyse_zeitraum + Zeitpunkt, dat, sd)

diff_age_time <- aov(age ~ netzwerkanalyse_zeitraum *Zeitpunkt , dat)
summary(diff_age_time)

# Education Level
aggregate(ausb ~ netzwerkanalyse_zeitraum + Zeitpunkt, dat, mean)
aggregate(ausb ~ netzwerkanalyse_zeitraum + Zeitpunkt, dat, sd)

diff_ausb_time <- aov(ausb ~ netzwerkanalyse_zeitraum *Zeitpunkt , dat)
summary(diff_ausb_time)

# Depression Level
aggregate(bdi2_summe ~ netzwerkanalyse_zeitraum + Zeitpunkt, dat, mean)
aggregate(bdi2_summe~ netzwerkanalyse_zeitraum + Zeitpunkt, dat, sd)

diff_bdi_time <- aov(bdi2_summe~ netzwerkanalyse_zeitraum *Zeitpunkt , dat)
summary(diff_bdi_time)

# Loneliness
aggregate(six_item_loneliness_scale_loneliness_score ~ netzwerkanalyse_zeitraum + Zeitpunkt, dat, mean)
aggregate(six_item_loneliness_scale_loneliness_score~ netzwerkanalyse_zeitraum + Zeitpunkt, dat, sd)

diff_lone_time <- aov(six_item_loneliness_scale_loneliness_score~ netzwerkanalyse_zeitraum *Zeitpunkt , dat)
summary(diff_lone_time)

# Health-related Quality of Life
aggregate(eq_5d_5l_gesundheitszustand ~ netzwerkanalyse_zeitraum + Zeitpunkt, dat, mean)
aggregate(eq_5d_5l_gesundheitszustand ~ netzwerkanalyse_zeitraum + Zeitpunkt, dat, sd)

diff_gesund_time <- aov(eq_5d_5l_gesundheitszustand ~ netzwerkanalyse_zeitraum *Zeitpunkt , dat)
summary(diff_gesund_time)

# Perceived Stress
aggregate(pss_gesamt ~ netzwerkanalyse_zeitraum + Zeitpunkt, dat, mean)
aggregate(pss_gesamt ~ netzwerkanalyse_zeitraum + Zeitpunkt, dat, sd)

diff_pss_time <- aov(pss_gesamt ~ netzwerkanalyse_zeitraum *Zeitpunkt , dat)
summary(diff_pss_time)

# Perceived Social Support
aggregate(perceives_social_support_summe ~ netzwerkanalyse_zeitraum + Zeitpunkt, dat, mean)
aggregate(perceives_social_support_summe~ netzwerkanalyse_zeitraum + Zeitpunkt, dat, sd)

diff_support_time <- aov(perceives_social_support_summe ~ netzwerkanalyse_zeitraum *Zeitpunkt , dat)
summary(diff_support_time)

# Sports Frequency
aggregate(sport_haeufigkeit ~ netzwerkanalyse_zeitraum + Zeitpunkt, dat, mean)
aggregate(sport_haeufigkeit ~ netzwerkanalyse_zeitraum + Zeitpunkt, dat, sd)

diff_sport_time <- aov(sport_haeufigkeit ~ netzwerkanalyse_zeitraum *Zeitpunkt , dat)
summary(diff_sport_time)

# Social Contact (total)
aggregate(gesamt_anzahl~ netzwerkanalyse_zeitraum + Zeitpunkt, dat, mean)
aggregate(gesamt_anzahl ~ netzwerkanalyse_zeitraum + Zeitpunkt, dat, sd)

diff_contact_time <- aov(gesamt_anzahl ~ netzwerkanalyse_zeitraum *Zeitpunkt , dat)
summary(diff_contact_time)

# Social Contact (close)
aggregate(eng_anzahl~ netzwerkanalyse_zeitraum + Zeitpunkt, dat, mean)
aggregate(eng_anzahl ~ netzwerkanalyse_zeitraum + Zeitpunkt, dat, sd)

diff_eng_contact_time <- aov(eng_anzahl ~ netzwerkanalyse_zeitraum *Zeitpunkt , dat)
summary(diff_eng_contact_time)

# Social Contact (medium)
aggregate(mittel_anzahl~ netzwerkanalyse_zeitraum + Zeitpunkt, dat, mean)
aggregate(mittel_anzahl ~ netzwerkanalyse_zeitraum + Zeitpunkt, dat, sd)

diff_mittel_contact_time <- aov(mittel_anzahl ~ netzwerkanalyse_zeitraum *Zeitpunkt , dat)
summary(diff_mittel_contact_time)

# Social Contact (low)
aggregate(gering_anzahl~ netzwerkanalyse_zeitraum + Zeitpunkt, dat, mean)
aggregate(gering_anzahl ~ netzwerkanalyse_zeitraum + Zeitpunkt, dat, sd)

diff_gering_contact_time <- aov(gering_anzahl ~ netzwerkanalyse_zeitraum *Zeitpunkt , dat)
summary(diff_gering_contact_time)

#--------------- (2) Social Network Analysis ---------------

#### Model for Number of Contacts over Time

hist(dat$gesamt_anzahl, breaks = 5, main = "Histogramm", xlab = "Soziale Kontakte, gesamt", ylab = "Häufigkeit")
summary(dat$gesamt_anzahl)
quantile(dat$gesamt_anzahl, probs = c(0.05, 0.95))

dat_aus <- dat[dat$gesamt_anzahl < 120,]

m0 <- glmer(gesamt_anzahl ~ Zeit_NW*bdi_split2 + geschlecht + age_split + (1 | id), dat_aus, family=poisson )
summary(m0)

m1 <- glmer(gesamt_anzahl ~ Zeit_NW*bdi_split2 + geschlecht*age_split + (1 | id), dat_aus, family=poisson )
summary(m1)

m2 <- glmer(gesamt_anzahl ~ Zeit_NW*bdi_split2*geschlecht + age_split + (1 | id), dat_aus, family=poisson )
summary(m2)
round(confint(m2), 2)

anova(m0, m1, m2)

em <- emmeans(m2, ~ Zeit_NW*bdi_split2*geschlecht + age_split)
contrast(em, "consec",simple="each", combine=TRUE, adjust="bonferroni")

#### Plots 
dat_plot <- dat_aus[complete.cases(dat_aus[c("bdi_split2")]),]

dat_young <- dat_aus[dat_aus$age_split == c("< 72"),]
dat_old <- dat_aus[dat_aus$age_split == c(">= 72"),]

dat_nd <- dat_plot[dat_plot$bdi_split2 == c("no Depression"),]
dat_nd_young <- dat_nd[dat_nd$age_split == c("< 72"),]
dat_nd_old<- dat_nd[dat_nd$age_split == c(">= 72"),]


dat_nd2 <- dat_plot[dat_plot$bdi_split2 == c("mild to severe Depression"),]
dat_nd2_young <- dat_nd2[dat_nd2$age_split == c("< 72"),]
dat_nd2_old<- dat_nd2[dat_nd2$age_split == c(">= 72"),]

#### All Contacts 
bar1 <- ggplot(data=dat_nd, aes(x=Zeitpunkt, y=gesamt_anzahl, fill = geschlecht))
bar1 <- bar1 +
  stat_summary(fun = mean, geom ="bar", position = "dodge") +
  stat_summary(fun.data = mean_cl_normal, geom = "errorbar", position=
                 position_dodge(width=0.90), width=0.2) +
  scale_fill_manual(values=c("#999999", "#666666", "#444444"),
                    name="Gender") + 
  theme_classic() + 
  theme(text=element_text(size = 8)) +
  xlab("Time") +
  ylab("All Contacts")
bar1

line1 <- ggplot(data=dat_nd, aes(x=Zeitpunkt, y=gesamt_anzahl, color=geschlecht, group=geschlecht)) +
  stat_summary(fun=mean, geom="line", position=position_dodge(width=0.2), size=1) +
  stat_summary(fun=mean, geom="point", position=position_dodge(width=0.2), size=2) +
  stat_summary(fun.data=mean_cl_normal, geom="errorbar", position=position_dodge(width=0.2), width=0.2) +
  scale_color_manual(values=c("#999999", "#666666", "#444444"), name="Gender") +
  scale_x_discrete(labels = c("2019", "2021", "2023")) +
  theme_classic() +
  theme(text=element_text(size=8)) +
  xlab("Time") +
  ylab("All Contacts")

line1

bar1.1 <- ggplot(data=dat_nd2, aes(x=Zeitpunkt, y=gesamt_anzahl, fill = geschlecht))
bar1.1 <- bar1.1 +
  stat_summary(fun = mean, geom ="bar", position = "dodge") +
  stat_summary(fun.data = mean_cl_normal, geom = "errorbar", position=
                 position_dodge(width=0.90), width=0.2) +
  scale_fill_manual(values=c("#999999", "#666666", "#444444"),
                    name="Sex") + 
  theme_classic() + 
  theme(text=element_text(size = 8)) +
  xlab("Time") +
  ylab("All Contacts")
bar1.1

line1.1 <- ggplot(data=dat_nd2, aes(x=Zeitpunkt, y=gesamt_anzahl, color=geschlecht, group=geschlecht)) +
  stat_summary(fun=mean, geom="line", position=position_dodge(width=0.2), size=1) +
  stat_summary(fun=mean, geom="point", position=position_dodge(width=0.2), size=2) +
  stat_summary(fun.data=mean_cl_normal, geom="errorbar", position=position_dodge(width=0.2), width=0.2) +
  scale_color_manual(values=c("#999999", "#666666", "#444444"), name="Gender") +
  scale_x_discrete(labels = c("2019", "2021", "2023")) +
  theme_classic() +
  theme(text=element_text(size=8)) +
  xlab("Time") +
  ylab("All Contacts")

line1.1

#### Close Contacts 
bar2 <- ggplot(data=dat_nd, aes(x=Zeitpunkt, y=eng_anzahl, fill=geschlecht))
bar2 <- bar2 +
  stat_summary(fun = mean, geom ="bar", position = "dodge") +
  stat_summary(fun.data = mean_cl_normal, geom = "errorbar", position=
                 position_dodge(width=0.90), width=0.2) +
  scale_fill_manual(values=c("#999999", "#666666", "#444444"),
                    name="Sex") + 
  theme_classic() + 
  theme(text=element_text(size = 8)) +
  xlab("Time") +
  ylab("Close Contacts")
bar2

line2 <- ggplot(data=dat_nd, aes(x=Zeitpunkt, y=eng_anzahl, color=geschlecht, group=geschlecht)) +
  stat_summary(fun=mean, geom="line", position=position_dodge(width=0.2), size=1) +
  stat_summary(fun=mean, geom="point", position=position_dodge(width=0.2), size=2) +
  stat_summary(fun.data=mean_cl_normal, geom="errorbar", position=position_dodge(width=0.2), width=0.2) +
  scale_color_manual(values=c("#999999", "#666666", "#444444"), name="Gender") +
  scale_x_discrete(labels = c("2019", "2021", "2023")) +
  theme_classic() +
  theme(text=element_text(size=8)) +
  xlab("Time") +
  ylab("Close Contacts")

line2

bar2.1 <- ggplot(data=dat_nd2, aes(x=Zeitpunkt, y=eng_anzahl, fill=geschlecht))
bar2.1 <- bar2.1 +
  stat_summary(fun = mean, geom ="bar", position = "dodge") +
  stat_summary(fun.data = mean_cl_normal, geom = "errorbar", position=
                 position_dodge(width=0.90), width=0.2) +
  scale_fill_manual(values=c("#999999", "#666666", "#444444"),
                    name="Sex") + 
  theme_classic() + 
  theme(text=element_text(size = 8)) +
  xlab("Time") +
  ylab("Close Contacts")
bar2.1

line2.1 <- ggplot(data=dat_nd2, aes(x=Zeitpunkt, y=eng_anzahl, color=geschlecht, group=geschlecht)) +
  stat_summary(fun=mean, geom="line", position=position_dodge(width=0.2), size=1) +
  stat_summary(fun=mean, geom="point", position=position_dodge(width=0.2), size=2) +
  stat_summary(fun.data=mean_cl_normal, geom="errorbar", position=position_dodge(width=0.2), width=0.2) +
  scale_color_manual(values=c("#999999", "#666666", "#444444"), name="Gender") +
  scale_x_discrete(labels = c("2019", "2021", "2023")) +
  theme_classic() +
  theme(text=element_text(size=8)) +
  xlab("Time") +
  ylab("Close Contacts")

line2.1

#### Medium Contacts 
bar3 <- ggplot(data=dat_nd, aes(x=Zeitpunkt, y=mittel_anzahl, fill=geschlecht))
bar3 <- bar3 +
  stat_summary(fun = mean, geom ="bar", position = "dodge") +
  stat_summary(fun.data = mean_cl_normal, geom = "errorbar", position=
                 position_dodge(width=0.90), width=0.2) +
  scale_fill_manual(values=c("#999999", "#666666", "#444444"),
                    name="Sex") + 
  theme_classic() + 
  theme(text=element_text(size = 8)) +
  xlab("Time") +
  ylab("Medium Contacts")

line3 <- ggplot(data=dat_nd, aes(x=Zeitpunkt, y=mittel_anzahl, color=geschlecht, group=geschlecht)) +
  stat_summary(fun=mean, geom="line", position=position_dodge(width=0.2), size=1) +
  stat_summary(fun=mean, geom="point", position=position_dodge(width=0.2), size=2) +
  stat_summary(fun.data=mean_cl_normal, geom="errorbar", position=position_dodge(width=0.2), width=0.2) +
  scale_color_manual(values=c("#999999", "#666666", "#444444"), name="Gender") +
  scale_x_discrete(labels = c("2019", "2021", "2023")) +
  theme_classic() +
  theme(text=element_text(size=8)) +
  xlab("Time") +
  ylab("Medium Contacts")

line3

bar3.1 <- ggplot(data=dat_nd2, aes(x=Zeitpunkt, y=mittel_anzahl, fill=geschlecht))
bar3.1 <- bar3.1 +
  stat_summary(fun = mean, geom ="bar", position = "dodge") +
  stat_summary(fun.data = mean_cl_normal, geom = "errorbar", position=
                 position_dodge(width=0.90), width=0.2) +
  scale_fill_manual(values=c("#999999", "#666666", "#444444"),
                    name="Sex") + 
  theme_classic() + 
  theme(text=element_text(size = 8)) +
  xlab("Time") +
  ylab("Medium Contacts")
bar3.1

line3.1 <- ggplot(data=dat_nd2, aes(x=Zeitpunkt, y=mittel_anzahl, color=geschlecht, group=geschlecht)) +
  stat_summary(fun=mean, geom="line", position=position_dodge(width=0.2), size=1) +
  stat_summary(fun=mean, geom="point", position=position_dodge(width=0.2), size=2) +
  stat_summary(fun.data=mean_cl_normal, geom="errorbar", position=position_dodge(width=0.2), width=0.2) +
  scale_color_manual(values=c("#999999", "#666666", "#444444"), name="Gender") +
  scale_x_discrete(labels = c("2019", "2021", "2023")) +
  theme_classic() +
  theme(text=element_text(size=8)) +
  xlab("Time") +
  ylab("Medium Contacts")

line3.1

#### Low
bar4 <- ggplot(data=dat_nd, aes(x=Zeitpunkt, y=gering_anzahl, fill = geschlecht))
bar4 <- bar4 +
  stat_summary(fun = mean, geom ="bar", position = "dodge") +
  stat_summary(fun.data = mean_cl_normal, geom = "errorbar", position=
                 position_dodge(width=0.90), width=0.2) +
  scale_fill_manual(values=c("#999999", "#666666", "#444444"),
                    name="Sex") + 
  theme_classic() + 
  theme(text=element_text(size = 8)) +
  xlab("Time") +
  ylab("Low Contacts")
bar4

line4 <- ggplot(data=dat_nd, aes(x=Zeitpunkt, y=gering_anzahl, color=geschlecht, group=geschlecht)) +
  stat_summary(fun=mean, geom="line", position=position_dodge(width=0.2), size=1) +
  stat_summary(fun=mean, geom="point", position=position_dodge(width=0.2), size=2) +
  stat_summary(fun.data=mean_cl_normal, geom="errorbar", position=position_dodge(width=0.2), width=0.2) +
  scale_color_manual(values=c("#999999", "#666666", "#444444"), name="Gender") +
  scale_x_discrete(labels = c("2019", "2021", "2023")) +
  theme_classic() +
  theme(text=element_text(size=8)) +
  xlab("Time") +
  ylab("Low Contacts")

line4


bar4.1 <- ggplot(data=dat_nd2, aes(x=Zeitpunkt, y=gering_anzahl, fill = geschlecht))
bar4.1 <- bar4.1 +
  stat_summary(fun = mean, geom ="bar", position = "dodge") +
  stat_summary(fun.data = mean_cl_normal, geom = "errorbar", position=
                 position_dodge(width=0.90), width=0.2) +
  scale_fill_manual(values=c("#999999", "#666666", "#444444"),
                    name="Sex") + 
  theme_classic() + 
  theme(text=element_text(size = 8)) +
  xlab("Time") +
  ylab("Low Contacts")
bar4.1

line4.1 <- ggplot(data=dat_nd2, aes(x=Zeitpunkt, y=gering_anzahl, color=geschlecht, group=geschlecht)) +
  stat_summary(fun=mean, geom="line", position=position_dodge(width=0.2), size=1) +
  stat_summary(fun=mean, geom="point", position=position_dodge(width=0.2), size=2) +
  stat_summary(fun.data=mean_cl_normal, geom="errorbar", position=position_dodge(width=0.2), width=0.2) +
  scale_color_manual(values=c("#999999", "#666666", "#444444"), name="Gender") +
  scale_x_discrete(labels = c("2019", "2021", "2023")) +
  theme_classic() +
  theme(text=element_text(size=8)) +
  xlab("Time") +
  ylab("Low Contacts")

line4.1


#tiff("figures/frontiers_analysis_social_networks.tif", width=900,
#     height=500, res=300)
grid.arrange(bar1, bar2, bar3, bar4, bar1.1, bar2.1, bar3.1, bar4.1, ncol = 4, nrow=2)
#dev.off()

#tiff("figures/frontiers_analysis_social_networks_line.tif", width=900,
#     height=500, res=300)
theme_set(theme_grey(base_size = 14))
title_row1 <- textGrob("No Depression", gp = gpar(fontsize = 12, fontface = "bold"))
title_row2 <- textGrob("Depression", gp = gpar(fontsize = 12, fontface = "bold"))

grid.arrange(
  title_row1, nullGrob(), nullGrob(), nullGrob(),    # Erste Titelreihe
  line1, line2, line3, line4,                         # Erste Reihe der Plots
  title_row2, nullGrob(), nullGrob(), nullGrob(),    # Zweite Titelreihe
  line1.1, line2.1, line3.1, line4.1,                # Zweite Reihe der Plots
  ncol = 4, nrow = 4,
  heights = c(0.3, 1, 0.3, 1) # Höhen für Titel und Plotreihen festlegen
)

#grid.arrange(line1, line2, line3, line4, line1.1, line2.1, line3.1, line4.1, ncol = 4, nrow = 2)
#dev.off()
