# Supplementary material for: COVID-19 and social distancing: pandemic has altered social relationships and contacts in older adults over 4 years
Source: Front Public Health. 2024 Dec 16;12:1456829. doi: 10.3389/fpubh.2024.1456829 (PMC11683058; doi:10.3389/fpubh.2024.1456829)
Supplement: Supplementary file 1 [file Data_Sheet_1.zip › Supplementary Material /frontiers_data_social_networks_for_analysis.xlsx]

## Sheet: Tabelle1
id	redcap_event_name	doa	condition	netzwerkanalyse_zeitraum	Zeitpunkt	age_nw1	age_nw2	age_nw3	geschlecht	age	ausb	bdi2_summe	gds_summe	six_item_loneliness_scale_loneliness_score	six_item_loneliness_scale_social	six_item_loneliness_scale_emotional	eq_5d_5l_gesundheitszustand	sport_haeufigkeit	frail_score	pss_gesamt	perceives_social_support_summe	netzwerkanalyse_2023_durchgefuehrt	eng_anzahl	mittel_anzahl	gering_anzahl	gesamt_anzahl
1018	fu4_arm_1	2018-04-03	face-to-face	November	NW1	70			0	69	12	2	0	0	0	0	75	1	0			1	30	6	60	96
1018	corona6_arm_1	2021-11-30	video	November	NW2		72		0	72	12	12	4	3	1	2	90	1		23	28	1	30	5	63	98
1018	corona9_arm_1	2023-12-20		November	NW3			74	0	74	12	10	3	0	0	0	80	1	0	15	30	1	19	32	38	89
1055	fu4_arm_1	2018-08-07	face-to-face	November	NW1	82			0	81	20	8	2	1	1	0	40	2	1			1	1	11	5	17
1055	corona6_arm_1	2021-11-17	video	November	NW2		84		0	84	20	10	6	3	1	2	50	2		9	26	1	1	19	5	25
1055	corona9_arm_1	2023-12-09		November	NW3			86	0	86	20	10	5	3	2	1	25	1	3	11	22	1	3	17	5	25
1056	fu4_arm_1	2018-08-07	face-to-face	November	NW1	74			1	72	17	1	0	0	0	0	80	2	0			1	20	19	23	62
1056	corona6_arm_1	2021-11-17	video	November	NW2		76		1	76	17	0	1	0	0	0	90	1		9	28	1	22	17	25	64
1056	corona9_arm_1	2023-12-10		November	NW3			78	1	78	17	3	0	0	0	0	80	1	0	8	29	1	7	20	20	47
1083	fu5_arm_1	2019-03-14	face-to-face	November	NW1	66			0	65	17	2	0	0	0	0	70	2	0			1	4	45	45	94
1083	corona6_arm_1	2021-11-21	video	November	NW2		68		0	68	17	1	0	0	0	0	90	1		7	11	1	4	45	45	94
1083	corona9_arm_1	2023-12-10		November	NW3			70	0	70	17	0	0	0	0	0	90	3	0	4	27	1	4	30	40	74
1140	fu4_arm_1	2018-09-13	face-to-face	November	NW1	65			1	64	13	1	0	1	0	1	80	2	0			1	14	2	0	16
1140	corona6_arm_1	2021-11-24	face-to-face	November	NW2		67		1	67	13	1	0	1	0	1	50	1		10	27	1	12	4	0	16
1140	corona9_arm_1	2023-12-11		November	NW3			69	1	69	13	2	0	0	0	0	50	2	1	10	26	1	3	12	0	15
1192	fu4_arm_1	2018-03-08	face-to-face	November	NW1	68			1	67	13	0	0	0	0	0	95	3	0			1	18	51	30	99
1192	corona6_arm_1	2021-12-01	video	November	NW2		70		1	71	13	1	1	0	0	0	81	3		4	30	1	18	49	38	105
1192	corona9_arm_1	2023-12-13		November	NW3			72	1	73	13	11	2	0	0	0	93	2	0	12	30	1	36	78	4	118
1194	fu4_arm_1	2018-07-24	face-to-face	November	NW1	80			1	78	19	8	1	0	0	0	90	1	0			1	8	35	0	43
1194	corona6_arm_1	2021-11-21	video	November	NW2		82		1	82	19	10	6	0	0	0	81	1		14	30	1	8	45	0	53
1194	corona9_arm_1	2023-12-12		November	NW3			84	1	84	19	9	5	0	0	0	80	1	1	16	27	1	5	14	15	34
1195	fu4_arm_1	2018-07-24	face-to-face	November	NW1	85			0	84	21	5	3	0	0	0	60	1	1			1	6	13	3	22
1195	corona6_arm_1	2021-11-18	video	November	NW2		87		0	87	21	8	5	0	0	0	80	1		12	27	1	6	12	4	22
1195	corona9_arm_1	2023-12-11		November	NW3			89	0	89	21	2	1	0	0	0	70	1	0	2	30	1	3	8	7	18
1208	fu4_arm_1	2018-08-09	face-to-face	November	NW1	65			0	64	21	1	0	0	0	0	80	1	0			1	14	54	8	76
1208	corona6_arm_1	2021-11-17	video	November	NW2		67		0	67	21	4	1	1	0	1	85	3		10	26	1	14	54	8	76
1208	corona9_arm_1	2023-12-09		November	NW3			69	0	69	21	1	2	0	0	0	78	4	0	9	26	1	14	17	5	36
1217	fu2_arm_1	2014-04-03	face-to-face	Mai	NW1	70			1	65	9	18	4	2	0	2		1				1	4	51	0	55
1217	corona4_arm_1	2021-05-16	face-to-face	Mai	NW2		72		1	72	9	25	6	2	0	2	65	3		23	16	1	1	7	9	17
1217	corona9_arm_1	2023-12-14		Mai	NW3			74	1	74	9	25	11	3	1	2	65	1	3	22	22	1	24	37	1	62
1221	fu4_arm_1	2017-04-25	face-to-face	November	NW1	66			1	63	13	6	3	0	0	0	81	3	1			1	6	7	29	42
1221	corona6_arm_1	2021-11-17	video	November	NW2		68		1	68	13	13	7	2	0	2	71	3		21	21	1	7	6	35	48
1221	corona9_arm_1	2023-12-13		November	NW3			70	1	70	13	13	4	0	0	0	68	3	4	18	23	1	5	14	35	54
1230	fu4_arm_1	2018-02-13	face-to-face	November	NW1	75			0	73	18	2	1	2	1	1	90	2	0			1	5	17	40	62
1230	corona6_arm_1	2021-11-17	video	November	NW2		77		0	77	18	4	3	2	1	1	84	2		8	26	1	5	9	22	36
1230	corona9_arm_1	2023-12-10		November	NW3			79	0	79	18	3	0	0	0	0	86	2	0	3	23	1	2	15	14	31
1233	fu4_arm_1	2018-10-09	face-to-face	November	NW1	71			0	70	18	1	0	2	2	0	50	1	0			1	8	23	14	45
1233	corona6_arm_1	2021-11-18	video	November	NW2		73		0	73	18	1	0	0	0	0	79	1		3	30	1	7	13	48	68
1233	corona9_arm_1	2023-12-21		November	NW3			75	0	75	18	3	0	0	0	0	70	1	0	2	28	1	3	17	47	67
1246	fu5_arm_1	2020-03-10	face-to-face	November	NW1	67			1	68	12	2	0	0	0	0	90	2	0			1	11	18	38	67
1246	corona6_arm_1	2021-11-17	face-to-face	November	NW2		69		1	69	12	0	1	0	0	0	98	2		8	30	1	7	23	27	57
1246	corona9_arm_1	2023-12-09		November	NW3			71	1	71	12	2	0	0	0	0	95	1	0	7	30	1	14	46	18	78
1255	fu4_arm_1	2018-11-27	face-to-face	November	NW1	66			1	65	16	8	2	0	0	0	70	3	0			1	5	6	4	15
1255	corona6_arm_1	2021-11-17	video	November	NW2		68		1	68	16	13	4	1	0	1	71	3		26	25	1	6	6	0	12
1255	corona9_arm_1	2023-12-13		November	NW3			70	1	70	16	6	2	0	0	0	94	4	0	13	29	1	10	2	0	12
1283	fu4_arm_1	2018-03-15	face-to-face	November	NW1	81			1	79	15	4	0	0	0	0	80	3	0			1	14	22	45	81
1283	corona6_arm_1	2021-11-16	video	November	NW2		83		1	83	15	7	1	0	0	0	80	3		15	27	1	15	22	20	57
1283	corona9_arm_1	2023-12-11		November	NW3			85	1	85	15	6	2	0	0	0	80	3	1	9	28	1	3	16	25	44
1293	fu4_arm_1	2018-05-15	face-to-face	November	NW1	68			1	67	18	9	5	0	0	0	70	1	0			1	4	8	91	103
1293	corona6_arm_1	2021-11-16	video	November	NW2		70		1	70	18	6	6	0	0	0	60	NA		14	24	1	5	7	40	52
1293	corona9_arm_1	2023-12-15		November	NW3			72	1	72	18	6	5	0	0	0	80	3	0	18	25	1	8	48	19	75
1303	fu4_arm_1	2019-01-10	face-to-face	November	NW1	65			0	64	16	0	0	0	0	0	90	2	0			1	8	13	32	53
1303	corona6_arm_1	2021-11-23	video	November	NW2		67		0	67	16	2	1	3	1	2	90	2		9	24	1	10	41	34	85
1303	corona9_arm_1	2024-01-04		November	NW3			69	0	69	16	2	1	0	0	0	85	3	0	11	25	1	23	19	8	50
1304	fu4_arm_1	2018-04-19	face-to-face	November	NW1	70			0	69	15	0	0	0	0	0	95	1	0			1	4	7	22	33
1304	corona6_arm_1	2021-11-22	video	November	NW2		72		0	72	15	1	0	0	0	0	88	1		8	29	1	4	7	22	33
1304	corona9_arm_1	2023-12-23		November	NW3			74	0	75	15	4	1	0	0	0	90	1	0	7	29	1	3	4	27	34
1314	fu4_arm_1	2018-07-31	face-to-face	November	NW1	65			0	64	17	0	4	0	0	0	85	2	0			1	6	6	19	31
1314	corona6_arm_1	2021-11-22	video	November	NW2		67		0	67	17	0	1	1	0	1	90	4		16	26	1	6	4	21	31
1314	corona9_arm_1	2023-12-15		November	NW3			69	0	69	17	2	2	0	0	0	90	3	0	7	26	1	3	36	11	50
1330	fu4_arm_1	2018-07-12	face-to-face	November	NW1	78			0	77	13	1	0	0	0	0	90	1	0			1	8	3	16	27
1330	corona6_arm_1	2021-11-17	video	November	NW2		80		0	80	13	10	3	0	0	0	80	2		5	22	1	8	3	16	27
1330	corona9_arm_1	2023-12-11		November	NW3			82	0	82	13	6	2	0	0	0	75	1	0	4	20	1	7	3	4	14
1331	fu4_arm_1	2018-11-06	face-to-face	November	NW1	65			0	64	18	0	1	0	0	0	95	1	0			1	12	26	110	148
1331	corona6_arm_1	2021-11-17	video	November	NW2		67		0	67	18	2	0	0	0	0	95	1		1	30	1	11	27	102	140
1331	corona9_arm_1	2023-12-11		November	NW3			69	0	69	18	1	0	0	0	0	95	1	0	0	30	1	11	27	93	131
1338	fu4_arm_1	2018-07-19	face-to-face	November	NW1	73			0	72	13	1	1	0	0	0	95	2	0			1	3	4	19	26
1338	corona6_arm_1	2021-11-23	video	November	NW2		75		0	75	13	2	1	0	0	0	91	2		8	23	1	3	4	29	36
1338	corona9_arm_1	2023-12-12		November	NW3			77	0	77	13	1	0	0	0	0	94	3	0	1	30	1	3	2	32	37
1341	fu4_arm_1	2018-11-15	face-to-face	November	NW1	68			0	67	15	5	1	0	0	0	60	1	0			1	88	5	18	111
1341	corona6_arm_1	2021-11-28	video	November	NW2		70		0	70	15	6	2	2	0	2	80	1		10	28	1	5	64	43	112
1341	corona9_arm_1	2023-12-14		November	NW3			72	0	72	15	5	1	0	0	0	90	3	0	4	30	1	3	83	20	106
1344	fu5_arm_1	2019-11-19	face-to-face	Mai	NW1	70			0	70	14	3	1	2	1	1	70	2	0			1	1	5	6	12
1344	corona4_arm_1	2021-05-17	face-to-face	Mai	NW2		72		0	72	14	4	2	2	0	2	35	4		10	23	1	1	3	5	9
1344	corona9_arm_1	2023-12-10		Mai	NW3			74	0	74	14	3	3	1	0	1	83	4	0	5	26	1	4	2	3	9
1350	fu4_arm_1	2018-10-04	face-to-face	November	NW1	66			0	65	17	2	0	0	0	0	78	4	0			1	13	36	35	84
1350	corona6_arm_1	2021-11-28	video	November	NW2		68		0	68	17	5	3	0	0	0	75	3		15	28	1	22	51	11	84
1350	corona9_arm_1	2024-01-01		November	NW3			70	0	70	17	7	2	0	0	0	90	1	0	15	28	1	11	42	35	88
1360	fu4_arm_1	2018-05-08	face-to-face	November	NW1	71			0	69	20	2	1	0	0	0	80	3	0			1	12	32	191	235
1360	corona6_arm_1	2021-11-23	video	November	NW2		73		0	73	20	3	1	0	0	0	82	3		9	30	1	13	18	24	55
1360	corona9_arm_1	2023-12-29		November	NW3			75	0	75	20	3	3	0	0	0	80	4	0	5	30	1	9	57	20	86
1365	fu4_arm_1	2018-07-26	face-to-face	November	NW1	72			0	71	13	1	0	0	0	0	100	1	0			1	16	45	8	69
1365	corona6_arm_1	2021-11-23	video	November	NW2		74		0	74	13	2	1	1	0	1	90	2		2	30	1	17	6	8	31
1365	corona9_arm_1	2023-12-11		November	NW3			76	0	77	13	2	0	0	0	0	97	1	0	0	30	1	15	8	16	39
1368	fu4_arm_1	2018-07-19	face-to-face	November	NW1	75			0	73	14	7	2	0	0	0	80	1	0			1	9	42	12	63
1368	corona6_arm_1	2021-12-01	video	November	NW2		77		0	77	14	9	2	0	0	0	50	1		17	27	1	4	17	16	37
1368	corona9_arm_1	2023-12-20		November	NW3			79	0	79	14	16	7	0	0	0	60	3	0	20	30	1	4	46	4	54
1379	fu4_arm_1	2018-07-10	face-to-face	November	NW1	73			0	72	14	12	1	0	0	0	65	1	0			1	4	6	51	61
1379	corona6_arm_1	2021-11-19	video	November	NW2		75		0	75	14	9	3	1	1	0	58	1		14	24	1	4	6	51	61
1379	corona9_arm_1	2023-12-10		November	NW3			77	0	77	14	13	4	1	1	0	54	1	2	16	25	1	1	12	90	103
1380	fu4_arm_1	2018-09-13	face-to-face	November	NW1	73			0	71	16	5	2	4	1	3	90	5	0			1	2	23	3	28
1380	corona6_arm_1	2021-11-22	video	November	NW2		75		0	75	16	12	5	4	1	3	87	5		17	11	1	2	22	4	28
1380	corona9_arm_1	2023-12-23		November	NW3			77	0	77	16	11	4	3	1	2	89	4	1	19	21	1	22	18	2	42
1392	fu4_arm_1	2018-10-18	face-to-face	November	NW1	72			0	71	15	2	0	0	0	0	80	3	0			1	12	7	15	34
1392	corona6_arm_1	2021-11-17	video	November	NW2		74		0	74	15	0	0	1	0	1	90	1		1	24	1	12	7	15	34
1392	corona9_arm_1	2023-12-13		November	NW3			76	0	76	15	0	0	0	0	0	85	2	0	1	30	1	6	2	0	8
1393	fu4_arm_1	2018-04-12	face-to-face	November	NW1	74			0	72	13	1	0	0	0	0	90	2	0			1	14	4	3	21
1393	corona6_arm_1	2021-11-20	video	November	NW2		76		0	76	13	6	1	0	0	0	94	3		3	26	1	14	4	3	21
1393	corona9_arm_1	2024-01-19		November	NW3			78	0	78	13	8	5	0	0	0	85	4	0	3	29	1	10	5	3	18
1403	fu5_arm_1	2020-02-06	face-to-face	November	NW1	64			1	64	13	6	0	0	0	0	80	3	0			1	14	8	148	170
1403	corona6_arm_1	2021-11-22	video	November	NW2		66		1	66	13	4	1	0	0	0	79	3		14	24	1	15	8	134	157
1403	corona9_arm_1	2024-01-07		November	NW3			68	1	68	13	5	3	0	0	0	80	3	1	10	24	1	9	108	46	163
1415	fu5_arm_1	2019-07-18	face-to-face	November	NW1	70			0	70	15	7	0	0	0	0	60	5	0			1	1	6	13	20
1415	corona6_arm_1	2021-11-17	video	November	NW2		72		0	72	15	10	3	0	0	0	55	5		11	26	1	1	6	13	20
1415	corona9_arm_1	2023-12-09		November	NW3			74	0	74	15	10	3	0	0	0	60	4	1	4	28	1	5	5	20	30
1421	fu4_arm_1	2018-04-10	face-to-face	November	NW1	69			0	68	15	4	0	0	0	0	95	5	0			1	3	8	27	38
1421	corona6_arm_1	2021-11-17	video	November	NW2		71		0	71	15	5	1	0	0	0	90	1		12	30	1	3	8	27	38
1421	corona9_arm_1	2023-12-09		November	NW3			73	0	73	15	4	0	0	0	0	90	2	0	9	30	1	5	8	45	58
1423	fu4_arm_1	2018-10-18	face-to-face	November	NW1	64			0	63	13	0	0	0	0	0	90	3	0			1	7	55	18	80
1423	corona6_arm_1	2021-11-24	video	November	NW2		66		0	66	13	0	1	0	0	0	90	2		9	29	1	7	55	18	80
1423	corona9_arm_1	2023-12-12		November	NW3			68	0	68	13	1	0	1	0	1	77	3	1	10	30	1	3	12	17	32
1449	fu5_arm_1	2019-04-30	face-to-face	Mai	NW1	68			0	68	15	2	0	0	0	0	60	3	2			1	2	24	6	32
1449	corona4_arm_1	2021-05-18	face-to-face	Mai	NW2		70		0	70	15	0	1	0	0	0	62	3		4	30	1	2	24	0	26
1449	corona9_arm_1	2023-12-18		Mai	NW3			73	0	73	15	1	1	0	0	0	80	3	0	3	30	1	10	5	3	18
1460	fu4_arm_1	2018-11-08	face-to-face	November	NW1	69			0	68	15	4	0	0	0	0	85	2	0			1	12	24	32	68
1460	corona6_arm_1	2021-12-05	video	November	NW2		71		0	71	15	4	1	1	0	1	80	2		7	27	1	12	24	32	68
1460	corona9_arm_1	2023-12-13		November	NW3			73	0	74	15	4	1	0	0	0	80	3	0	9	29	1	6	7	26	39
1536	fu4_arm_1	2018-02-01	face-to-face	November	NW1	69			0	67	15	0	0	0	0	0	80	2	0			1	2	38	0	40
1536	corona6_arm_1	2021-11-19	video	November	NW2		71		0	71	15	0	0	1	0	1	80	1		13	17	1	2	38	0	40
1536	corona9_arm_1	2023-12-18		November	NW3			73	0	73	15	0	0	0	0	0	90	2	0	6	15	1	2	33	3	38
1595	fu4_arm_1	2018-09-20	face-to-face	November	NW1	65			0	63	18	1	1	0	0	0	60	2	0			1	13	16	66	95
1595	corona6_arm_1	2021-11-18	video	November	NW2		67		0	67	18	1	1	0	0	0	70	1		7	25	1	13	16	56	85
1595	corona9_arm_1	2023-12-10		November	NW3			69	0	69	18	0	0	0	0	0	80	1	0	4	29	1	10	8	35	53
1608	fu4_arm_1	2017-12-19	face-to-face	November	NW1	68			0	66	14	0	0	0	0	0	90	1	0			1	15	24	187	226
1608	corona6_arm_1	2021-11-18	video	November	NW2		70		0	70	14	0	0	0	0	0	95	1		5	30	1	15	24	107	146
1608	corona9_arm_1	2023-12-09		November	NW3			72	0	72	14	0	0	0	0	0	100	1	0	6	30	1	4	17	151	172
1617	fu4_arm_1	2018-10-30	face-to-face	November	NW1	67			0	66	16	2	0	3	2	1	80	2	1			1	2	14	68	84
1617	corona6_arm_1	2021-12-01	video	November	NW2		69		0	69	16	0	0	3	2	1	90	1		12	20	1	1	13	39	53
1617	corona9_arm_1	2024-01-09		November	NW3			71	0	71	16	1	0	0	0	0	90	2	0	9	23	1	3	12	46	61
1620	fu4_arm_1	2018-12-04	face-to-face	November	NW1	80			1	79	20	1	1	0	0	0	75	3	1			1	0	14	33	47
1620	corona6_arm_1	2021-11-18	video	November	NW2		82		1	82	20	1	1	1	1	0	NA	3		12	21	1	0	14	33	47
1620	corona9_arm_1	2023-12-20		November	NW3			84	1	84	20	2	1	2	1	1	75	1	1	5	19	1	1	6	53	60
1633	fu4_arm_1	2018-10-02	face-to-face	November	NW1	65			0	64	17	2	0	5	3	2	96	1	0			1	3	11	17	31
1633	corona6_arm_1	2021-11-22	video	November	NW2		67		0	67	17	7	0	4	2	2	70	2		6	20	1	3	11	9	23
1633	corona9_arm_1	2023-12-26		November	NW3			69	0	70	17	7	0	4	2	2	86	2	0	8	21	1	3	7	13	23
1650	fu4_arm_1	2018-12-06	face-to-face	November	NW1	66			0	65	16	1	0	0	0	0	85	2	0			1	12	6	17	35
1650	corona6_arm_1	2021-11-20	video	November	NW2		68		0	68	16	5	1	1	0	1	80	3		9	29	1	13	6	17	36
1650	corona9_arm_1	2023-12-12		November	NW3			70	0	70	16	2	1	0	0	0	90	3	0	4	26	1	2	8	12	22
1654	fu4_arm_1	2018-05-17	face-to-face	November	NW1	72			0	71	14	4	0	0	0	0	85	1	0			1	29	23	7	59
1654	corona6_arm_1	2021-11-21	video	November	NW2		74		0	74	14	4	1	0	0	0	92	2		5	30	1	14	30	15	59
1654	corona9_arm_1	2023-12-10		November	NW3			76	0	76	14	6	0	0	0	0	90	3	0	7	30	1	5	13	20	38
1655	fu4_arm_1	2018-07-24	face-to-face	November	NW1	69			0	68	14	1	0	0	0	0	73	2	0			1	3	10	19	32
1655	corona6_arm_1	2021-11-18	video	November	NW2		71		0	71	14	1	0	0	0	0	66	3		11	24	1	3	10	19	32
1655	corona9_arm_1	2023-12-21		November	NW3			73	0	73	14	4	0	0	0	0	84	2	0	19	25	1	9	7	9	25
1674	fu4_arm_1	2018-10-30	face-to-face	November	NW1	66			1	65	16	0	1	0	0	0	84	2	0			1	1	13	45	59
1674	corona6_arm_1	2021-12-01	video	November	NW2		68		1	68	16	1	2	1	0	1	95	1		8	24	1	1	11	52	64
1674	corona9_arm_1	2024-01-05		November	NW3			70	1	70	16	0	0	0	0	0	100	2	0	1	29	1	2	11	42	55
1675	fu5_arm_1	2020-02-06	face-to-face	November	NW1	68			0	68	15	2	0	0	0	0	95	3	0			1	19	13	29	61
1675	corona6_arm_1	2021-11-28	face-to-face	November	NW2		70		0	70	15	1	0	1	0	1	90	3		4	28	1	19	38	4	61
1675	corona9_arm_1	2023-12-10		November	NW3			72	0	72	15	1	1	0	0	0	90	3	0	6	28	1	21	5	38	64
1676	fu4_arm_1	2018-02-20	face-to-face	November	NW1	64			0	62	13	0	1	0	0	0	85	1	1			1	8	39	0	47
1676	corona6_arm_1	2021-11-21	video	November	NW2		66		0	66	13	3	2	1	0	1	70	1		15	19	1	8	21	0	29
1676	corona9_arm_1	2023-12-11		November	NW3			68	0	68	13	0	1	1	1	0	80	2	1	14	16	1	7	79	11	97
1688	fu5_arm_1	2020-02-20	face-to-face	Mai	NW1	74			0	75	15	13	2	1	1	0	70	3	0			1	1	87	0	88
1688	corona4_arm_1	2021-05-26	face-to-face	Mai	NW2		76		0	76	15	18	6	1	0	1	82	3		22	24	1	1	7	0	8
1688	corona9_arm_1	2023-12-13		Mai	NW3			78	0	78	15	15	3	1	0	1	75	2	0	18	24	1	13	40	0	53
1689	fu4_arm_1	2018-02-20	face-to-face	November	NW1	71			0	69	19	3	0	0	0	0	85	1	0			1	16	27	21	64
1689	corona6_arm_1	2021-11-22	video	November	NW2		73		0	73	19	7	4	1	0	1	67	1		11	30	1	19	33	13	65
1689	corona9_arm_1	2024-02-02		November	NW3			75	0	75	19	8	2	1	0	1	90	1	0	16	27	1	21	12	75	108
1691	fu4_arm_1	2018-09-27	face-to-face	November	NW1	70			0	69	15	0	0	0	0	0	75	2	0			1	6	25	39	70
1691	corona6_arm_1	2021-11-19	video	November	NW2		72		0	72	15	0	0	0	0	0	80	1		7	28	1	6	24	0	30
1691	corona9_arm_1	2023-12-12		November	NW3			74	0	74	15	0	0	0	0	0	80	1	0	3	30	1	6	34	6	46
1694	fu4_arm_1	2018-10-30	face-to-face	Mai	NW1	66			1	66	13	8	1	1	0	1	90	1	0			1	18	22	2	42
1694	corona4_arm_1	2021-05-23	face-to-face	Mai	NW2		68		1	68	13	13	6	3	1	2	75	2		17	23	1	15	7	20	42
1694	corona9_arm_1	2024-01-12		Mai	NW3			71	1	71	13	11	3	1	0	1	90	1	0	13	29	1	8	6	3	17
1696	fu4_arm_1	2018-07-05	face-to-face	November	NW1	70			0	68	14	1	0	0	0	0	90	2	0			1	5	12	0	17
1696	corona6_arm_1	2021-12-01	video	November	NW2		72		0	72	14	4	2	0	0	0	90	2		12	27	1	5	1	6	12
1696	corona9_arm_1	2023-12-14		November	NW3			74	0	74	14	4	2	0	0	0	75	1	0	10	29	1	10	5	2	17
1714	fu4_arm_1	2018-03-29	face-to-face	November	NW1	78			1	77	12	9	3	0	0	0	70	5	2			1	11	8	9	28
1714	corona6_arm_1	2021-11-16	face-to-face	November	NW2		80		1	80	12	23	5	0	0	0	28	5		20	30	1	11	10	10	31
1714	corona9_arm_1	2023-12-14		November	NW3			82	1	82	12	21	5	0	0	0	48	4	4	19	26	1	11	5	7	23
1754	fu4_arm_1	2018-11-13	face-to-face	November	NW1	68			1	67	12	9	0	0	0	0	90	3	1			1	14	3	7	24
1754	corona6_arm_1	2021-11-20	video	November	NW2		70		1	70	12	6	3	0	0	0	78	1		6	30	1	11	6	7	24
1754	corona9_arm_1	2023-12-11		November	NW3			72	1	72	12	15	3	0	0	0	70	3	0	13	28	1	12	20	6	38
1792	fu4_arm_1	2018-06-28	face-to-face	November	NW1	72			0	70	15	0	0	0	0	0	85	5	0			1	5	1	24	30
1792	corona6_arm_1	2021-11-22	video	November	NW2		74		0	74	15	0	1	0	0	0	87	2		11	30	1	8	6	33	47
1792	corona9_arm_1	2023-12-18		November	NW3			76	0	76	15	0	2	0	0	0	85	3	0	8	28	1	4	3	55	62
1794	fu4_arm_1	2018-03-29	face-to-face	November	NW1	71			1	69	14	6	0	1	1	0	75	2	1			1	14	31	34	79
1794	corona6_arm_1	2021-11-17	video	November	NW2		73		1	73	14	1	0	0	0	0	88	3		13	28	1	15	31	20	66
1794	corona9_arm_1	2023-12-21		November	NW3			75	1	75	14	7	1	0	0	0	75	3	2	18	21	1	8	39	121	168
7002	fu5_arm_1	2019-03-21	face-to-face	Mai	NW1	70			0	70	17	5	2	0	0	0	90	1	0			1	221	6	4	231
7002	corona4_arm_1	2021-05-18	face-to-face	Mai	NW2		72		0	72	17	8	3	1	0	1	87	1		7	29	1	2	225	4	231
7002	corona9_arm_1	2023-12-17		Mai	NW3			74	0	75	17	8	3	0	0	0	78	1	0	6	30	1	6	229	0	235
7005	fu5_arm_1	2019-04-18	face-to-face	November	NW1	61			0	61	14	9	1	0	0	0	85	1	0			1	11	17	1	29
7005	corona6_arm_1	2022-01-03	face-to-face	November	NW2		63		0	63	14	20	9	2	0	2	85	1		17	19	1	18	12	2	32
7005	corona9_arm_1	2023-12-18		November	NW3			65	0	65	14	21	9	1	0	1	75	5	0	9	21	1	11	7	9	27
7011	fu5_arm_1	2019-11-19	face-to-face	Mai	NW1	65			0	65	13	0	1	0	0	0	85	1	0			1	8	10	3	21
7011	corona4_arm_1	2021-05-17	face-to-face	Mai	NW2		67		0	67	13	2	2	2	1	1	88	2		13	24	1	12	4	5	21
7011	corona9_arm_1	2023-12-11		Mai	NW3			69	0	69	13	5	1	1	1	0	80	1	0	14	20	1	7	8	8	23
7024	fu5_arm_1	2019-10-31	face-to-face	Mai	NW1	75			1	75	13	29	6	1	1	0	40	5	2			1	11	56	3	70
7024	corona4_arm_1	2021-05-20	face-to-face	Mai	NW2		77		1	77	13	33	10	1	1	0	70	4		24	22	1	10	9	3	22
7024	corona9_arm_1	2023-12-10		Mai	NW3			79	1	79	13	34	7	0	0	0	50	3	3	28	25	1	9	42	19	70
7026	fu5_arm_1	2019-03-19	face-to-face	Mai	NW1	62			0	62	21	9	2	1	1	0	80	2	1			1	51	94	6	151
7026	corona4_arm_1	2021-05-15	face-to-face	Mai	NW2		64		0	64	21	12	5	4	2	2	93	3		25	17	1	11	2	27	40
7026	corona9_arm_1	2023-12-17		Mai	NW3			66	0	66	21	11	3	1	0	1	80	3	1	18	26	1	8	23	49	80
7034	fu5_arm_1	2019-05-21	face-to-face	Mai	NW1	75			1	75	13	9	6	6	3	3	75	5	1			1	4	2	0	6
7034	corona4_arm_1	2021-05-16	face-to-face	Mai	NW2		77		1	77	13	14	8	6	3	3	80	4		12	15	1	4	1	0	5
7034	corona9_arm_1	2023-12-17		Mai	NW3			79	1	79	13	13	9	6	3	3	70	5	0	22	13	1	2	0	0	2
7035	fu5_arm_1	2019-09-17	face-to-face	Mai	NW1	72			1	72	17	9	3	1	0	1	74	5	2			1	8	7	26	41
7035	corona4_arm_1	2021-05-21	face-to-face	Mai	NW2		74		1	74	17	2	4	2	0	2	80	3		11	25	1	8	7	26	41
7035	corona9_arm_1	2023-12-17		Mai	NW3			76	1	76	17	7	5	0	0	0	50	3	3	10	27	1	7	8	21	36
7042	fu4_arm_1	2018-05-22	face-to-face	November	NW1	67			1	66	16	3	3	4	2	2	60	1	0			1	8	3	5	16
7042	corona6_arm_1	2021-12-01	video	November	NW2		69		1	69	16	NA	NA	0	0	0	81	3		11	27	1	25	9	11	45
7042	corona9_arm_1	2023-12-27		November	NW3			71	1	71	16	16	6	1	0	1	76	4	1	25	16	1	6	11	13	30
7046	fu5_arm_1	2019-04-25	face-to-face	Mai	NW1	79			0	79	13	1	1	3	2	1	80	5	0			1	18	15	0	33
7046	corona4_arm_1	2021-06-07	face-to-face	Mai	NW2		81		0	81	13	2	0	0	0	0	80	5		2	30	1	19	15	0	34
7046	corona9_arm_1	2023-12-18		Mai	NW3			84	0	84	13	0	0	NA	NA	1	NA	5	0	4	28	1	2	6	26	34
7049	fu5_arm_1	2019-05-09	face-to-face	Mai	NW1	75			0	75	19	3	0	3	1	2	95	3	0			1	21	3	7	31
7049	corona4_arm_1	2021-05-17	face-to-face	Mai	NW2		77		0	77	19	4	1	3	0	3	90	1		5	26	1	3	1	27	31
7049	corona9_arm_1	2023-12-11		Mai	NW3			80	0	80	19	6	1	0	0	0	75	3	1	15	25	1	2	29	6	37
7057	fu5_arm_1	2019-03-26	face-to-face	Mai	NW1	69			1	69	16	3	1	0	0	0	70	2	1			1	10	3	27	40
7057	corona4_arm_1	2021-05-30	face-to-face	Mai	NW2		71		1	71	16	6	3	2	1	1	60	1		6	25	1	14	3	23	40
7057	corona9_arm_1	2023-12-09		Mai	NW3			73	1	73	16	2	2	1	1	0	70	1	0	10	26	1	4	10	21	35
7067	fu5_arm_1	2019-07-04	face-to-face	Mai	NW1	67			1	67	12	33	11	4	2	2	60	5	2			1	5	4	4	13
7067	corona4_arm_1	2021-05-17	face-to-face	Mai	NW2		69		1	69	12	21	9	4	1	3	24	5		21	10	1	5	4	4	13
7067	corona9_arm_1	2023-12-11		Mai	NW3			72	1	72	12	22	9	3	2	1	57	5	3	21	17	1	3	0	4	7
7068	fu5_arm_1	2019-10-08	face-to-face	November	NW1	70			1	70	16	1	0	0	0	0	84	1	1			1	14	3	8	25
7068	corona6_arm_1	2021-11-17	video	November	NW2		72		1	72	16	6	2	0	0	0	64	1		12	28	1	15	3	9	27
7068	corona9_arm_1	2023-12-17		November	NW3			74	1	74	16	7	0	0	0	0	75	3	3	12	30	1	7	7	8	22
7071	fu5_arm_1	2019-10-24	face-to-face	November	NW1	65			1	65	13	10	2	3	2	1	89	1	2			1	6	10	2	18
7071	corona6_arm_1	2021-12-03	face-to-face	November	NW2		67		1	67	13	2	1	0	0	0	80	1		12	30	1	8	11	3	22
7071	corona9_arm_1	2024-02-06		November	NW3			69	1	69	13	5	1	0	0	0	80	1		11	30	1	10	11	2	23
7085	fu5_arm_1	2019-07-18	face-to-face	Mai	NW1	70			0	70	18	0	0	0	0	0	75	3	0			1	12	9	45	66
7085	corona4_arm_1	2021-05-17	face-to-face	Mai	NW2		72		0	72	18	4	1	0	0	0	80	3		5	23	1	9	7	32	48
7085	corona9_arm_1	2023-12-10		Mai	NW3			74	0	74	18	4	0	0	0	0	90	2	0	6	27	1	14	31	10	55
7090	fu5_arm_1	2019-04-23	face-to-face	Mai	NW1	68			1	68	15	1	0	0	0	0	80	4	1			1	11	26	0	37
7090	corona4_arm_1	2021-05-25	face-to-face	Mai	NW2		70		1	70	15	1	0	1	0	1	75	5		4	30	1	7	6	25	38
7090	corona9_arm_1	2024-01-09		Mai	NW3			73	1	73	15	4	1	0	0	0	80	5	1	9	28	1	13	43	0	56
7097	fu5_arm_1	2019-03-12	face-to-face	Mai	NW1	71			1	71	18	6	1	0	0	0	70	2	0			1	6	9	34	49
7097	corona4_arm_1	2021-05-14	face-to-face	Mai	NW2		73		1	73	18	4	2	1	0	1	95	2		6	30	1	7	19	9	35
7097	corona9_arm_1	2023-12-23		Mai	NW3			75	1	76	18	7	2	0	0	0	80	2	1	19	6	1	9	13	26	48
7109	fu5_arm_1	2019-12-05	face-to-face	November	NW1	67			0	67	16	0	0	0	0	0	87	1	0			1	11	11	18	40
7109	corona6_arm_1	2021-11-19	video	November	NW2		69		0	69	16	0	0	0	0	0	95	1		5	29	1	11	11	18	40
7109	corona9_arm_1	2023-12-12		November	NW3			71	0	71	16	0	0	0	0	0	88	1	0	4	30	1	44	5	9	58
7110	fu4_arm_1	2018-10-02	face-to-face	November	NW1	67			1	66	12	3	1	0	0	0	70	1	0			1	14	63	1	78
7110	corona6_arm_1	2021-11-17	video	November	NW2		69		1	70	12	3	1	0	0	0	80	1		12	30	1	15	19	21	55
7110	corona9_arm_1	2023-12-10		November	NW3			71	1	72	12	3	1	0	0	0	70	2	1	5	30	1	10	31	49	90
7114	fu5_arm_1	2020-03-10	face-to-face	November	NW1	74			1	74	18	9	4	0	0	0	65	5	1			1	23	8	24	55
7114	corona6_arm_1	2021-11-24	video	November	NW2		76		1	76	18	10	6	1	1	0	55	4		19	22	1	22	8	39	69
7114	corona9_arm_1	2023-12-14		November	NW3			78	1	78	18	17	5	0	0	0	40	5	3	26	22	1	22	26	15	63
7126	fu5_arm_1	2019-10-22	face-to-face	Mai	NW1	69			1	70	13	0	0	0	0	0	90	3	0			1	14	25	2	41
7126	corona4_arm_1	2021-05-18	face-to-face	Mai	NW2		71		1	71	13	5	4	1	0	1	66	5		19	30	1	8	6	24	38
7126	corona9_arm_1	2023-12-10		Mai	NW3			74	1	74	13	6	2	0	0	0	93	2	0	18	29	1	4	7	29	40
7142	fu5_arm_1	2019-07-09	face-to-face	Mai	NW1	63			1	63	12	19	3	0	0	0	80	4	1			1	9	5	5	19
7142	corona4_arm_1	2021-05-16	face-to-face	Mai	NW2		65		1	65	12	21	4	0	0	0	70	4		21	27	1	5	8	18	31
7142	corona9_arm_1	2023-12-15		Mai	NW3			68	1	68	12	24	7	0	0	0	75	3	2	15	26	1	3	17	30	50
7158	fu4_arm_1	2019-01-10	face-to-face	November	NW1	62			1	61	13	6	3	2	1	1	75	4	0			1	12	10	4	26
7158	corona6_arm_1	2021-11-19	video	November	NW2		64		1	64	13	9	5	1	0	1	80	2		7	28	1	11	7	5	23
7158	corona9_arm_1	2023-12-11		November	NW3			66	1	66	13	4	2	0	0	0	86	3	0	8	27	1	8	12	6	26
7162	fu5_arm_1	2019-04-25	face-to-face	Mai	NW1	78			0	78	19	9	4	0	0	0	50	1	0			1	5	11	63	79
7162	corona4_arm_1	2021-05-17	face-to-face	Mai	NW2		80		0	80	19	14	5	1	0	1	79	2		26	26	1	7	2	8	17
7162	corona9_arm_1	2023-12-12		Mai	NW3			82	0	82	19	12	6	0	0	0	70	1	0	12	29	1	59	22	5	86
7164	fu5_arm_1	2019-03-21	face-to-face	Mai	NW1	68			1	68	18	6	4	2	0	2	80	3	1			1	4	1	67	72
7164	corona4_arm_1	2021-05-26	face-to-face	Mai	NW2		70		1	70	18	14	10	3	1	2	67	3		20	20	1	3	4	17	24
7164	corona9_arm_1	2023-12-09		Mai	NW3			73	1	73	18	10	9	2	0	2	64	3	1	15	26	1	2	4	65	71
7171	fu4_arm_1	2018-11-15	face-to-face	November	NW1	63			1	62	17	1	0	0	0	0	80	1	0			1	11	64	3	78
7171	corona6_arm_1	2021-11-28	video	November	NW2		65		1	65	17	4	0	0	0	0	80	2		11	30	1	10	64	0	74
7171	corona9_arm_1	2024-01-05		November	NW3			67	1	67	17	7	3	0	0	0	50	1	1	22	30	1	5	14	72	91
7175	fu5_arm_1	2019-08-01	face-to-face	November	NW1	72			1	72	19	NA	1	5	3	2	85	2	1			1	0	4	2	6
7175	corona6_arm_1	2021-11-20	face-to-face	November	NW2		74		1	74	19	17	NA	5	2	3	98.5	2		19	11	1	0	15	6	21
7175	corona9_arm_1	2023-12-10		November	NW3			76	1	76	19	13	9	5	2	3	85	2	0	25	18	1	1	6	13	20
7177	fu5_arm_1	2019-06-13	face-to-face	Mai	NW1	68			1	68	18	3	0	0	0	0	80	1	0			1	9	11	3	23
7177	corona4_arm_1	2021-05-22	face-to-face	Mai	NW2		70		1	70	18	3	2	0	0	0	80	1		9	24	1	7	13	5	25
7177	corona9_arm_1	2023-12-14		Mai	NW3			72	1	72	18	1	0	0	0	0	80	1	0	3	29	1	3	10	67	80
7181	fu5_arm_1	2019-08-01	face-to-face	November	NW1	72			1	72	12	6	2	4	2	2	80	2	1			1	2	5	61	68
7181	corona6_arm_1	2021-11-25	face-to-face	November	NW2		74		1	74	12	4	5	0	0	0	93	2		2	27	1	2	4	47	53
7181	corona9_arm_1	2023-12-17		November	NW3			76	1	76	12	16	5	4	1	3	37	3	1	20	19	1	2	8	43	53
7188	fu5_arm_1	2019-10-24	face-to-face	November	NW1	65			1	65	16	2	0	0	0	0	80	2	0			1	9	5	40	54
7188	corona6_arm_1	2021-11-24	face-to-face	November	NW2		67		1	67	16	5	2	1	0	1	85	3		4	29	1	8	7	17	32
7188	corona9_arm_1	2023-12-29		November	NW3			69	1	69	16	3	0	0	0	0	91	3	0	4	30	1	45	5	43	93
7200	fu5_arm_1	2019-07-18	face-to-face	Mai	NW1	82			0	82	16	8	3	0	0	0	80	2	0			1	5	63	3	71
7200	corona4_arm_1	2021-06-05	face-to-face	Mai	NW2		84		0	84	16	15	6	2	0	2	83	3		13	18	1	2	4	3	9
7200	corona9_arm_1	2023-12-21		Mai	NW3			86	0	86	16	13	5	4	2	2	86	2	0	15	24	1	2	68	1	71
7205	fu4_arm_1	2017-11-02	face-to-face	November	NW1	64			1	62	18	9	2	1	0	1	70	3	0			1	12	33	67	112
7205	corona6_arm_1	2021-11-22	video	November	NW2		66		1	66	18	12	6	1	1	0	44	3		20	25	1	13	34	10	57
7205	corona9_arm_1	2023-12-10		November	NW3			68	1	68	18	12	4	1	0	1	71	2	1	22	27	1	13	26	81	120
7206	fu5_arm_1	2019-03-26	face-to-face	Mai	NW1	63			1	63	17	8	7	0	0	0	80	2	0			1	12	3	8	23
7206	corona4_arm_1	2021-05-14	face-to-face	Mai	NW2		65		1	65	17	14	8	1	0	1	85	3		17	23	1	17	5	4	26
7206	corona9_arm_1	2023-12-13		Mai	NW3			68	1	68	17	8	4	0	0	0	85	2	1	14	29	1	13	11	1	25
7207	fu5_arm_1	2019-05-21	face-to-face	Mai	NW1	67			1	67	18	11	4	3	1	2	80	3	0			1	15	14	12	41
7207	corona4_arm_1	2021-05-21	face-to-face	Mai	NW2		69		1	69	18	14	5	2	0	2	90	3		22	26	1	17	14	0	31
7207	corona9_arm_1	2023-12-11		Mai	NW3			72	1	72	18	11	3	2	0	2	95	2	0	14	28	1	11	14	49	74
7209	fu5_arm_1	2019-05-02	face-to-face	Mai	NW1	73			1	73	13	3	2	0	0	0	80	1	0			1	54	11	0	65
7209	corona4_arm_1	2021-05-17	face-to-face	Mai	NW2		75		1	75	13	5	5	1	0	1	85	1		10	30	1	14	50	2	66
7209	corona9_arm_1	2023-12-13		Mai	NW3			77	1	77	13	7	5	0	0	0	60	2	2	9	30	1	8	45	31	84
7216	fu5_arm_1	2019-07-11	face-to-face	Mai	NW1	75			1	75	12	3	0	0	0	0	80	1	0			1	22	5	1	28
7216	corona4_arm_1	2021-05-19	face-to-face	Mai	NW2		77		1	77	12	5	2	1	0	1	90	4		5	28	1	22	5	0	27
7216	corona9_arm_1	2024-01-06		Mai	NW3			79	1	80	12	0	2	0	0	0	100	1	1	6	30	1	23	5	0	28
7234	fu5_arm_1	2019-03-19	face-to-face	Mai	NW1	61			1	61	12	4	1	3	1	2	80	5	0			1	6	7	3	16
7234	corona4_arm_1	2021-05-17	face-to-face	Mai	NW2		63		1	63	12	5	1	1	0	1	76	4		12	24	1	8	6	4	18
7234	corona9_arm_1	2023-12-13		Mai	NW3			65	1	65	12	10	4	2	1	1	36	5	2	23	27	1	7	18	3	28
7239	fu5_arm_1	2019-11-28	face-to-face	November	NW1	69			0	69	15	3	2	0	0	0	80	2	0			1	62	13	51	126
7239	corona6_arm_1	2021-11-17	video	November	NW2		71		0	71	15	13	3	4	1	3	25	1		15	19	1	62	16	51	129
7239	corona9_arm_1	2023-12-09		November	NW3			73	0	73	15	7	1	0	0	0	89	1	0	10	25	1	61	8	51	120
7252	fu5_arm_1	2019-06-25	face-to-face	Mai	NW1	79			0	80	12	2	1	0	0	0	80	3	0			1	26	2	2	30
7252	corona4_arm_1	2021-05-23	face-to-face	Mai	NW2		81		0	81	12	4	3	1	0	1	80	4		10	30	1	4	2	0	6
7252	corona9_arm_1	2023-12-19		Mai	NW3			84	0	84	12	9	1	0	0	0	80	4	0	15	27	1	1	6	12	19
7269	fu5_arm_1	2019-11-05	face-to-face	Mai	NW1	75			0	76	16	5	2	0	0	0	75	3	0			1	3	4	48	55
7269	corona4_arm_1	2021-05-23	face-to-face	Mai	NW2		77		0	77	16	9	1	0	0	0	80	3		13	25	1	3	4	48	55
7269	corona9_arm_1	2023-12-12		Mai	NW3			80	0	80	16	4	1	0	0	0	80	2	0	0	30	1	6	2	49	57
7273	fu5_arm_1	2019-06-18	face-to-face	Mai	NW1	76			0	76	17	11	3	0	0	0	70	4	0			1	15	37	7	59
7273	corona4_arm_1	2021-05-17	face-to-face	Mai	NW2		78		0	78	17	17	5	1	0	1	67	5		17	24	1	5	10	8	23
7273	corona9_arm_1	2023-12-16		Mai	NW3			81	0	81	17	17	6	0	0	0	65	3	1	15	22	1	0	4	52	56
7274	fu5_arm_1	2019-05-02	face-to-face	November	NW1	80			1	80	11	1	3	2	1	1	40	2	1			1	3	10	2	15
7274	corona6_arm_1	2021-11-27	face-to-face	November	NW2		82		1	82	11	15	9	3	2	1	30	3		28	13	1	3	8	2	13
7274	corona9_arm_1	2023-12-27		November	NW3			84	1	84	11	10	7	3	2	1	50	3	2	26	9	1	2	4	10	16
7283	fu5_arm_1	2019-06-25	face-to-face	Mai	NW1	74			0	74	15	4	1	0	0	0	80	1	0			1	3	11	30	44
7283	corona4_arm_1	2021-05-21	face-to-face	Mai	NW2		76		0	76	15	9	4	0	0	0	50	1		14	25	1	2	13	4	19
7283	corona9_arm_1	2023-12-11		Mai	NW3			78	0	78	15	3	0	0	0	0	70	1	0	9	30	1	9	11	10	30
7291	fu5_arm_1	2019-04-18	face-to-face	November	NW1	80			0	79	13	8	0	0	0	0	85	2	0			1	8	30	71	109
7291	corona6_arm_1	2021-11-17	video	November	NW2		82		0	82	13	6	2	0	0	0	80	2		5	26	1	8	16	68	92
7291	corona9_arm_1	2023-12-22		November	NW3			84	0	84	13	5	2	0	0	0	80	3	0	9	26	1	7	15	70	92
7301	fu5_arm_1	2019-07-09	face-to-face	November	NW1	70			0	69	18	5	0	0	0	0	85	1	0			1	22	21	5	48
7301	corona6_arm_1	2021-11-24	video	November	NW2		72		0	72	18	9	5	0	0	0	50	4		13	27	1	13	30	5	48
7301	corona9_arm_1	2023-12-09		November	NW3			74	0	74	18	1	0	0	0	0	70	3	0	3	30	1	13	11	9	33
7302	fu5_arm_1	2019-07-09	face-to-face	November	NW1	68			1	67	12	4	0	0	0	0	80	2	0			1	19	25	7	51
7302	corona6_arm_1	2021-12-06	video	November	NW2		70		1	70	12	21	6	2	0	2	70	3		19	24	1	19	26	7	52
7302	corona9_arm_1	2023-12-10		November	NW3			72	1	72	12	10	3	0	0	0	75	2	0	18	26	1	10	7	20	37
7303	fu5_arm_1	2019-09-19	face-to-face	November	NW1	77			0	77	16	5	0	0	0	0	91	2	1			1	3	6	19	28
7303	corona6_arm_1	2021-11-17	face-to-face	November	NW2		79		0	79	16	7	3	0	0	0	90	1		14	27	1	3	6	18	27
7303	corona9_arm_1	2023-12-09		November	NW3			81	0	81	16	6	1	0	0	0	90	3	0	5	26	1	5	14	7	26
7304	fu5_arm_1	2019-07-18	face-to-face	November	NW1	82			1	81	16	4	1	0	0	0	90	2	0			1	11	78	57	146
7304	corona6_arm_1	2021-12-05	video	November	NW2		84		1	84	16	4	0	0	0	0	90	2		11	23	1	9	29	39	77
7304	corona9_arm_1	2023-12-12		November	NW3			86	1	86	16	1	0	0	0	0	80	3	0	7	24	1	9	29	46	84
7305	fu5_arm_1	2020-01-28	face-to-face	Mai	NW1	71			1	72	15	16	6	0	0	0	95	3	0			1	8	17	31	56
7305	corona4_arm_1	2021-05-15	face-to-face	Mai	NW2		73		1	73	15	20	4	2	0	2	90	3		23	25	1	10	15	0	25
7305	corona9_arm_1	2023-12-14		Mai	NW3			76	1	76	15	10	3	0	0	0	95	3	0	19	30	1	15	13	11	39
7312	fu5_arm_1	2019-03-28	face-to-face	Mai	NW1	65			1	65	18	3	0	0	0	0	85	1	1			1	8	6	13	27
7312	corona4_arm_1	2021-05-17	face-to-face	Mai	NW2		67		1	67	18	2	3	0	0	0	90	1		7	30	1	7	4	9	20
7312	corona9_arm_1	2023-12-20		Mai	NW3			70	1	70	18	4	2	0	0	0	85	1	0	9	30	1	9	22	15	46
7315	fu5_arm_1	2019-05-07	face-to-face	November	NW1	67			1	67	12	30	9	5	2	3	55	2	1			1	13	25	22	60
7315	corona6_arm_1	2021-12-16	video	November	NW2		69		1	69	12	31	11	4	1	3	35	3		26	22	1	12	28	20	60
7315	corona9_arm_1	2024-01-02		November	NW3			71	1	71	12	20	7	4	2	2	45	3	3	19	14	1	6	23	14	43
7324	fu4_arm_1	2018-08-02	face-to-face	November	NW1	60			1	59	14	19	4	2	0	2	75	4	1			1	9	3	24	36
7324	corona6_arm_1	2021-11-29	video	November	NW2		62		1	62	14	28	13	3	1	2	40	3		24	18	1	8	4	24	36
7324	corona9_arm_1	2023-12-14		November	NW3			64	1	64	14	15	11	2	0	2	45	5	3	20	26	1	5	5	8	18
7325	fu4_arm_1	2017-09-19	face-to-face	November	NW1	79			0	76	15	6	2	0	0	0	63	1	0			1	6	9	22	37
7325	corona6_arm_1	2021-11-24	video	November	NW2		81		0	81	15	13	5	1	0	1	63.5	1		9	28	1	6	9	22	37
7325	corona9_arm_1	2023-12-10		November	NW3			83	0	83	15	10	7	0	0	0	50	2	0	8	29	1	2	16	23	41
7328	fu5_arm_1	2020-01-21	face-to-face	November	NW1	61			0	61	17	6	5	3	0	3	90	4	0			1	22	36	5	63
7328	corona6_arm_1	2021-11-19	video	November	NW2		63		0	63	17	3	3	3	0	3	90	4		7	24	1	22	40	1	63
7328	corona9_arm_1	2023-12-14		November	NW3			65	0	65	17	8	4	2	0	2	90	4	1	7	23	1	5	49	6	60
7330	fu5_arm_1	2019-06-04	face-to-face	November	NW1	82			0	82	15	1	0	1	1	0	75	2	0			1	6	12	13	31
7330	corona6_arm_1	2021-11-17	video	November	NW2		84		0	84	15	2	0	0	0	0	67	1		6	30	1	6	13	15	34
7330	corona9_arm_1	2023-12-11		November	NW3			86	0	86	15	2	0	1	0	1	86	1	0	0	30	1	4	11	19	34
7341	fu5_arm_1	2020-02-27	face-to-face	November	NW1	61			1	61	13	5	1	0	0	0	65	3	0			1	9	6	28	43
7341	corona6_arm_1	2021-12-19	video	November	NW2		63		1	63	13	7	2	6	3	3	55	4		16	23	1	9	6	28	43
7341	corona9_arm_1	2023-12-16		November	NW3			65	1	65	13	22	9	6	3	3	50	4	1	25	20	1	7	11	1	19
7352	fu4_arm_1	2017-11-02	face-to-face	Mai	NW1	81			0	79	15	5	1	3	2	1	80	1	0			1	1	4	13	18
7352	corona4_arm_1	2021-05-18	face-to-face	Mai	NW2		83		0	83	15	3	1	0	0	0	80	2		4	22	1	1	4	3	8
7352	corona9_arm_1	2023-12-09		Mai	NW3			85	0	85	15	3	2	3	2	1	90	4	0	10	18	1	1	2	11	14
7353	fu5_arm_1	2019-04-09	face-to-face	Mai	NW1	65			1	65	13	0	0	0	0	0	97	2	0			1	14	31	0	45
7353	corona4_arm_1	2021-05-16	face-to-face	Mai	NW2		67		1	67	13	0	0	0	0	0	89	2		8	29	1	13	2	0	15
7353	corona9_arm_1	2023-12-15		Mai	NW3			70	1	70	13	0	0	0	0	0	75	2	0	4	30	1	4	15	5	24
7362	fu5_arm_1	2019-06-04	face-to-face	Mai	NW1	62			1	62	12	3	0	2	1	1	87	NA	0			1	5	4	1	10
7362	corona4_arm_1	2021-05-14	face-to-face	Mai	NW2		64		1	64	12	21	5	4	2	2	30	5		16	16	1	4	5	1	10
7362	corona9_arm_1	2023-11-13		Mai	NW3			66	1	66	12	8	3	2	2	0	80	2	0	12	17	1	2	18	31	51
7365	fu5_arm_1	2019-10-22	face-to-face	Mai	NW1	67			0	68	19	0	2	0	0	0	65	3	1			1	1	75	28	104
7365	corona4_arm_1	2021-05-20	face-to-face	Mai	NW2		69		0	69	19	9	3	1	0	1	80	2		15	29	1	1	14	45	60
7365	corona9_arm_1	2023-12-14		Mai	NW3			72	0	72	19	8	1	0	0	0	81	2	3	10	29	1	10	9	97	116
7370	fu5_arm_1	2019-10-01	face-to-face	November	NW1	82			1	82	17	9	1	3	2	1	85	1	1			1	9	12	21	42
7370	corona6_arm_1	2021-11-21	face-to-face	November	NW2		84		1	84	17	18	1	0	0	0	60	1		23	24	1	11	12	8	31
7370	corona9_arm_1	2023-12-21		November	NW3			86	1	86	17						76	NA				1	8	9	32	49
7389	fu5_arm_1	2019-06-25	face-to-face	Mai	NW1	71			1	71	10	6	1	0	0	0	90	3	0			1	5	9	35	49
7389	corona4_arm_1	2021-05-27	face-to-face	Mai	NW2		73		1	73	10	0	1	0	0	0	100	3		7	19	1	5	9	0	14
7389	corona9_arm_1	2023-12-15		Mai	NW3			76	1	76	10	11	1	0	0	0	80	3	0	10	29	1	6	4	31	41
7405	fu5_arm_1	2019-06-04	face-to-face	Mai	NW1	75			0	75	13	7	1	0	0	0	75	2	0			1	1	0	78	79
7405	corona4_arm_1	2021-05-17	face-to-face	Mai	NW2		77		0	77	13	14	6	5	2	3	70	1		18	23	1	1	0	9	10
7405	corona9_arm_1	2023-12-11		Mai	NW3			80	0	80	13	16	5	3	2	1	75	1	1	15	17	1	1	56	3	60
7416	fu5_arm_1	2019-06-27	face-to-face	Mai	NW1	61			1	61	13	19	6	6	3	3	85	3	1			1	9	19	0	28
7416	corona4_arm_1	2021-05-17	face-to-face	Mai	NW2		63		1	63	13	23	10	6	3	3	60	3		30	8	1	9	19	0	28
7416	corona9_arm_1	2023-12-09		Mai	NW3			65	1	65	13	18	9	6	3	3	80	3	1	24	15	1	1	4	30	35
7418	fu5_arm_1	2019-07-04	face-to-face	Mai	NW1	68			1	69	12	2	1	3	2	1	95	1	0			1	5	1	44	50
7418	corona4_arm_1	2021-05-17	face-to-face	Mai	NW2		70		1	70	12	2	0	1	0	1	92	1		3	29	1	5	9	28	42
7418	corona9_arm_1	2023-12-17		Mai	NW3			73	1	73	12	1	0	0	0	0	85	1	0	4	29	1	3	2	50	55
7423	fu5_arm_1	2019-11-28	face-to-face	Mai	NW1	81			0	81	19	4	3	0	0	0	80	2	0			1	87	31	2	120
7423	corona4_arm_1	2021-05-17	face-to-face	Mai	NW2		83		0	83	19	11	4	1	0	1	75	1		7	24	1	59	6	32	97
7423	corona9_arm_1	2023-12-09		Mai	NW3			85	0	85	19	8	6	0	0	0	76	3	0	14	23	1	3	6	108	117
7441	fu5_arm_1	2020-01-16	face-to-face	November	NW1	61			1	61	16	2	1	0	0	0	75	5	0			1	6	42	22	70
7441	corona6_arm_1	2021-11-19	video	November	NW2		63		1	63	16	6	4	0	0	0	18	3		15	22	1	4	42	28	74
7441	corona9_arm_1	2023-12-09		November	NW3			65	1	65	16	6	1	2	1	1	85	2	0	14	25	1	18	21	28	67
7452	fu4_arm_1	2018-09-18	face-to-face	November	NW1	81			0	80	13	5	3	0	0	0	50	3	1			1	6	16	25	47
7452	corona6_arm_1	2021-11-17	video	November	NW2		83		0	83	13	11	6	0	0	0	38	3		18	27	1	6	17	13	36
7452	corona9_arm_1	2023-12-26		November	NW3			85	0	85	13	15	9	NA	NA	2	18	4	3	23	24	1	5	9	7	21
7456	fu5_arm_1	2019-05-09	face-to-face	Mai	NW1	71			1	71	13	33	11	6	3	3	50	4	2			1	0	0	29	29
7456	corona4_arm_1	2021-05-27	face-to-face	Mai	NW2		73		1	73	13	40	14	6	3	3	30	4		28	7	1	0	0	28	28
7456	corona9_arm_1	2023-12-09		Mai	NW3			76	1	76	13	45	13	6	3	3	14	3	4	40	6	1	0	3	28	31
7479	fu5_arm_1	2019-04-04	face-to-face	Mai	NW1	77			1	77	17	0	0	0	0	0	35	2	0			1	2	52	87	141
7479	corona4_arm_1	2021-05-26	face-to-face	Mai	NW2		79		1	79	17	4	2	1	0	1	50	3		11	28	1	2	12	12	26
7479	corona9_arm_1	2023-12-12		Mai	NW3			82	1	82	17	0	0	0	0	0	77	2	0	10	30	1	14	19	2	35
7483	fu4_arm_1	2018-03-08	face-to-face	November	NW1	69			1	67	13	0	0	0	0	0	85	3	0			1	5	0	20	25
7483	corona6_arm_1	2021-11-29	video	November	NW2		71		1	71	13	0	0	0	0	0	92	3		6	28	1	5	0	21	26
7483	corona9_arm_1	2023-12-14		November	NW3			73	1	73	13	1	0	0	0	0	95	3	0	1	30	1	3	7	7	17
7489	fu5_arm_1	2019-11-26	face-to-face	Mai	NW1	75			1	76	15	9	5	5	2	3	60	3	2			1	15	3	22	40
7489	corona4_arm_1	2021-05-17	face-to-face	Mai	NW2		77		1	77	15	26	9	3	1	2	76	3		28	20	1	12	7	4	23
7489	corona9_arm_1	2023-12-09		Mai	NW3			80	1	80	15	34	9	0	0	0	71	4	2	32	18	1	10	6	56	72
7496	fu5_arm_1	2019-12-10	face-to-face	November	NW1	85			0	85	20	7	3	0	0	0	75	1	0			1	4	29	26	59
7496	corona6_arm_1	2021-12-17	face-to-face	November	NW2		87		0	87	20	1	4	0	0	0	75	2		11	26	1	4	48	27	79
7496	corona9_arm_1	2023-12-16		November	NW3			89	0	89	20	8	3	0	0	0	75	1	0	12	24	1	3	13	50	66
7505	fu5_arm_1	2020-01-21	face-to-face	November	NW1	75			1	75	16	7	2	0	0	0	80	1	2			1	5	5	32	42
7505	corona6_arm_1	2021-11-24	video	November	NW2		77		1	77	16	7	3	3	2	1	75	2		18	19	1	5	4	21	30
7505	corona9_arm_1	2023-12-13		November	NW3			79	1	79	16	9	3	0	0	0	50	1	2	15	22	1	3	10	27	40
7510	fu5_arm_1	2019-06-18	face-to-face	Mai	NW1	81			1	81	13	6	2	0	0	0	60	2	1			1	5	3	1	9
7510	corona4_arm_1	2021-05-19	face-to-face	Mai	NW2		83		1	83	13	12	6	2	0	2	38	4		20	23	1	5	4	0	9
7510	corona9_arm_1	2023-12-14		Mai	NW3			86	1	86	13	6	3	0	0	0	40	4	0	21	30	1	4	4	2	10
7511	fu5_arm_1	2019-12-17	face-to-face	November	NW1	70			0	70	16	5	2	2	1	1	83	1	0			1	4	4	8	16
7511	corona6_arm_1	2021-12-08	face-to-face	November	NW2		72		0	72	16	8	1	2	2	0	77	1		1	22	1	4	4	7	15
7511	corona9_arm_1	2023-12-21		November	NW3			74	0	74	16	6	3	2	1	1	78	1	0	3	26	1	3	2	3	8
7512	fu5_arm_1	2019-12-17	face-to-face	November	NW1	66			1	66	12	19	7	4	2	2	70	2	0			1	3	4	11	18
7512	coro_arm_1	2022-02-22	face-to-face	November	NW2				1	68	12	25	5	4	1	3	60	2	1	24	27	1	3	3	10	16
7512	corona9_arm_1	2023-12-10		November	NW3			70	1	70	12	36	11	5	3	2	20	2	1	25	22	1	3	4	1	8
7531	fu5_arm_1	2020-01-14	face-to-face	November	NW1	66			1	67	16	2	0	0	0	0	90	2	0			1	9	11	5	25
7531	corona6_arm_1	2021-12-02	video	November	NW2		68		1	68	16	11	5	2	0	2	84	3		16	24	1	10	10	6	26
7531	corona9_arm_1	2023-12-10		November	NW3			70	1	70	16	8	2	0	0	0	90	3	0	6	30	1	4	5	16	25
7540	fu5_arm_1	2020-02-18	face-to-face	November	NW1	64			1	64	17	2	0	0	0	0	95	5	0			1	9	12	14	35
7540	corona6_arm_1	2021-11-17	face-to-face	November	NW2		66		1	66	17	5	1	0	0	0	85	3		8	26	1	9	13	13	35
7540	corona9_arm_1	2023-12-10		November	NW3			68	1	68	17	0	0	0	0	0	92	3	0	5	29	1	9	30	17	56
7546	fu5_arm_1	2019-04-11	face-to-face	Mai	NW1	74			0	74	21	0	0	0	0	0	90	1	0			1	7	30	0	37
7546	corona4_arm_1	2021-05-17	face-to-face	Mai	NW2		76		0	76	21	5	2	2	0	2	82	4		9	26	1	6	5	2	13
7546	corona9_arm_1	2023-12-11		Mai	NW3			78	0	78	21	6	2	4	1	3	68	4	1	9	26	1	2	8	11	21
7547	fu5_arm_1	2019-03-19	face-to-face	Mai	NW1	76			1	76	14	0	0	0	0	0	95	1	0			1	14	7	5	26
7547	corona4_arm_1	2021-05-21	face-to-face	Mai	NW2		78		1	78	14	0	2	0	0	0	91	3		0	30	1	18	6	1	25
7547	corona9_arm_1	2023-12-29		Mai	NW3			81	1	81	14	1	2	0	0	0	50	2	1	0	30	1	6	17	0	23
7550	fu4_arm_1	2018-06-05	face-to-face	November	NW1	78			1	76	12	1	0	0	0	0	70	3	0			1	8	6	13	27
7550	corona6_arm_1	2021-11-22	video	November	NW2		80		1	80	12	3	1	1	0	1	80	4		5	30	1	8	6	2	16
7550	corona9_arm_1	2023-12-17		November	NW3			82	1	82	12	7	3	2	0	2	70	4	1	15	26	1	4	18	3	25
7553	fu5_arm_1	2019-05-14	face-to-face	Mai	NW1	75			1	75	19	8	7	1	1	0	70	3	0			1	4	15	13	32
7553	corona4_arm_1	2021-05-25	face-to-face	Mai	NW2		77		1	77	19	15	7	2	1	1	49	2		15	24	1	2	18	11	31
7553	corona9_arm_1	2023-12-09		Mai	NW3			79	1	79	19	15	5	1	1	0	67	2	0	18	23	1	7	10	12	29
7561	fu4_arm_1	2018-04-05	face-to-face	November	NW1	61			0	59	13	7	1	0	0	0	89	5	0			1	1	9	2	12
7561	corona6_arm_1	2021-11-27	video	November	NW2		63		0	63	13	8	1	0	0	0	90	3		17	23	1	3	9	0	12
7561	corona9_arm_1	2023-12-23		November	NW3			65	0	65	13	4	1	1	0	1	90	3	0	7	24	1	3	5	4	12
7565	fu4_arm_1	2017-11-30	face-to-face	November	NW1	59			0	57	20	2	1	0	0	0	75	4	0			1	23	61	108	192
7565	corona6_arm_1	2021-12-01	video	November	NW2		61		0	61	20	1	1	0	0	0	90	3		9	28	1	23	86	83	192
7565	corona9_arm_1	2023-12-18		November	NW3			63	0	63	20	2	2	0	0	0	90	1	1	8	28	1	5	2	151	158
7589	fu4_arm_1	2017-12-12	face-to-face	November	NW1	78			0	76	15	7	0	1	0	1	75	4	0			1	1	22	19	42
7589	corona6_arm_1	2021-11-23	video	November	NW2		80		0	80	15	4	1	2	1	1	90	1		9	28	1	1	6	38	45
7589	corona9_arm_1	2023-12-17		November	NW3			82	0	82	15	7	4	0	0	0	90	3	0	15	23	1	6	13	23	42
7599	fu4_arm_1	2018-02-08	face-to-face	November	NW1	77			0	76	17	3	3	0	0	0	67	4	0			1	7	29	46	82
7599	corona6_arm_1	2021-11-17	video	November	NW2		79		0	79	17	6	6	0	0	0	40	1		11	24	1	7	8	21	36
7599	corona9_arm_1	2023-12-09		November	NW3			81	0	82	17	12	5	1	0	1	70	5	0	7	22	1	5	7	4	16
7607	fu5_arm_1	2020-02-04	face-to-face	Mai	NW1	71			0	72	20	10	4	0	0	0	90	2	0			1	12	13	73	98
7607	corona4_arm_1	2021-05-25	face-to-face	Mai	NW2		73		0	73	20	14	6	1	0	1	35	4		10	26	1	12	3	73	88
7607	corona9_arm_1	2023-12-10		Mai	NW3			76	0	76	20	12	5	0	0	0	90	4	0	6	26	1	5	24	68	97
7625	fu5_arm_1	2020-02-18	face-to-face	November	NW1	65			0	65	17	0	1	3	2	1	80	1	0			1	7	1	5	13
7625	corona6_arm_1	2021-11-22	face-to-face	November	NW2		67		0	67	17	1	3	4	2	2	70	1		16	15	1	3	1	0	4
7625	corona9_arm_1	2023-12-31		November	NW3			69	0	69	17	3	1	3	3	0	80	1	0	16	21	1	1	15	100	116
7628	fu4_arm_1	2018-01-30	face-to-face	November	NW1	70			0	68	13	11	5	0	0	0	85	5	0			1	13	21	58	92
7628	corona6_arm_1	2021-11-23	video	November	NW2		72		0	72	13	11	3	0	0	0	75	5		7	26	1	12	21	2	35
7628	corona9_arm_1	2023-12-27		November	NW3			74	0	74	13	15	4	0	0	0	80	5	2	9	27	1	4	11	9	24
7629	fu4_arm_1	2018-01-11	face-to-face	November	NW1	66			0	64	18	3	2	0	0	0	90	4	0			1	13	14	93	120
7629	corona6_arm_1	2021-11-24	video	November	NW2		68		0	68	18	4	4	2	0	2	75	1		15	28	1	15	14	82	111
7629	corona9_arm_1	2023-12-10		November	NW3			70	0	70	18	5	2	0	0	0	75	1	0	8	28	1	4	83	87	174
7637	fu4_arm_1	2018-11-22	face-to-face	November	NW1	61			0	60	16	34	10	NA	3	NA	40	2	1			1	3	4	15	22
7637	corona6_arm_1	2021-12-07	video	November	NW2		63		0	63	16	30	9	5	2	3	45	3		26	12	1	2	5	14	21
7637	corona9_arm_1	2023-12-27		November	NW3			65	0	65	16	25	6	6	3	3	75	3	0	19	14	1	0	18	6	24
7645	fu5_arm_1	2020-02-18	face-to-face	November	NW1	67			1	67	12	1	0	0	0	0	70	2	0			1	13	14	6	33
7645	corona6_arm_1	2021-11-18	face-to-face	November	NW2		69		1	69	12	4	3	0	0	0	60	4		11	30	1	15	23	9	47
7645	corona9_arm_1	2023-12-09		November	NW3			71	1	71	12	9	1	0	0	0	80	3	2	11	29	1	3	30	9	42
7648	fu5_arm_1	2019-03-21	face-to-face	Mai	NW1	66			0	66	17	0	0	0	0	0	89	3	0			1	4	5	7	16
7648	corona4_arm_1	2021-05-17	face-to-face	Mai	NW2		68		0	68	17	4	1	1	1	0	90	2		8	25	1	4	5	7	16
7648	corona9_arm_1	2023-12-11		Mai	NW3			71	0	71	17	0	2	0	0	0	90	2	0	8	30	1	3	2	8	13
7651	fu5_arm_1	2019-03-21	face-to-face	November	NW1	65			0	64	13	5	2	0	0	0	64	5	1			1	6	11	7	24
7651	corona6_arm_1	2021-12-01	video	November	NW2		67		0	67	13	5	5	0	0	0	73	5		8	27	1	6	3	7	16
7651	corona9_arm_1	2024-01-23		November	NW3			69	0	69	13	8	6	1	0	1	56	5	0	9	23	1	5	10	6	21
7653	fu5_arm_1	2019-10-31	face-to-face	Mai	NW1	84			0	84	12	4	0	0	0	0	60	2	0			1	7	6	2	15
7653	corona4_arm_1	2021-05-17	face-to-face	Mai	NW2		86		0	86	12	6	2	1	1	0	85	3		9	21	1	7	6	2	15
7653	corona9_arm_1	2023-12-10		Mai	NW3			88	0	88	12	9	3	0	0	0	60	3	0	11	28	1	5	27	1	33
7654	fu5_arm_1	2019-10-31	face-to-face	Mai	NW1	75			1	76	12	2	2	0	0	0	50	1	1			1	19	22	0	41
7654	corona4_arm_1	2021-05-17	face-to-face	Mai	NW2		77		1	77	12	3	2	NA	0	NA	60	1		3	29	1	8	3	0	11
7654	corona9_arm_1	2023-12-14		Mai	NW3			80	1	80	12	4	4	0	0	0	50	1	2	3	30	1	6	13	9	28
7663	fu5_arm_1	2019-04-18	face-to-face	Mai	NW1	78			0	78	15	7	1	0	0	0	80	2	0			1	6	8	0	14
7663	corona4_arm_1	2021-05-25	face-to-face	Mai	NW2		80		0	80	15	12	2	0	0	0	75	1		8	25	1	8	5	0	13
7663	corona9_arm_1	2023-12-10		Mai	NW3			83	0	83	15	9	3	0	0	0	85	1	0	11	25	1	3	4	2	9
7666	fu4_arm_1	2018-07-26	face-to-face	November	NW1	74			0	73	13	9	2	1	0	1	40	2	0			1	5	2	57	64
7666	corona6_arm_1	2021-11-26	video	November	NW2		76		0	76	13	13	4	1	0	1	42	2		19	22	1	5	2	36	43
7666	corona9_arm_1	2023-12-12		November	NW3			78	0	78	13	13	5	0	0	0	40	2	1	23	24	1	3	1	56	60
7671	fu4_arm_1	2018-04-19	face-to-face	November	NW1	61			0	60	12	15	0	1	0	1	65	1	1			1	7	11	13	31
7671	corona6_arm_1	2021-11-19	video	November	NW2		63		0	63	12	9	3	3	1	2	65	2		15	26	1	7	12	15	34
7671	corona9_arm_1	2023-12-10		November	NW3			65	0	65	12	14	6	4	1	3	69	4	0	15	22	1	6	2	18	26
7672	fu4_arm_1	2018-04-05	face-to-face	November	NW1	72			0	70	17	12	4	0	0	0	72	4	0			1	8	14	8	30
7672	corona6_arm_1	2021-11-17	video	November	NW2		74		0	74	17	13	4	2	1	1	77	3		11	28	1	7	14	17	38
7672	corona9_arm_1	2023-12-12		November	NW3			76	0	76	17	9	3	0	0	0	75	3	0	11	28	1	15	25	8	48
7675	fu4_arm_1	2018-06-19	face-to-face	November	NW1	72			0	70	12	0	2	0	0	0	80	2	1			1	18	13	27	58
7675	corona6_arm_1	2021-11-17	video	November	NW2		74		0	74	12	6	2	0	0	0	60	2		8	26	1	18	12	15	45
7675	corona9_arm_1	2023-12-15		November	NW3			76	0	76	12	5	1	0	0	0	60	2	0	8	29	1	16	14	48	78
7676	fu4_arm_1	2018-06-19	face-to-face	November	NW1	68			1	67	12	1	0	3	2	1	80	2	0			1	18	30	41	89
7676	corona6_arm_1	2021-11-21	video	November	NW2		70		1	70	12	0	0	0	0	0	65	2		5	30	1	18	6	41	65
7676	corona9_arm_1	2023-12-30		November	NW3			72	1	72	12	0	0	0	0	0	46	1	0	3	30	1	16	78	1	95
7703	fu5_arm_1	2019-11-26	face-to-face	Mai	NW1	80			1	81	12	27	13	2	1	1	40	3	3			1	3	8	34	45
7703	corona4_arm_1	2021-05-18	face-to-face	Mai	NW2		82		1	82	12	32	12	4	1	3	30	2		28	21	1	2	8	16	26
7703	corona9_arm_1	2023-12-12		Mai	NW3			85	1	85	12	26	9	3	2	1	40	3	3	23	19	1	1	16	15	32
7721	fu5_arm_1	2019-05-14	face-to-face	Mai	NW1	84			0	84	17	6	2	1	1	0	75	2	1			1	5	0	52	57
7721	corona4_arm_1	2021-05-15	face-to-face	Mai	NW2		86		0	86	17	6	3	0	0	0	80	1		10	27	1	4	2	2	8
7721	corona9_arm_1	2023-12-10		Mai	NW3			88	0	89	17	6	2	NA	NA	NA	80	2	0	7	30	1	5	62	0	67
7723	fu4_arm_1	2018-09-25	face-to-face	November	NW1	62			1	61	15	2	0	0	0	0	80	5	0			1	8	71	25	104
7723	corona6_arm_1	2021-12-02	video	November	NW2		64		1	64	15	0	0	1	0	1	80	5		18	28	1	8	77	45	130
7723	corona9_arm_1	2023-12-11		November	NW3			66	1	66	15	1	0	0	0	0	95	2	0	8	30	1	8	90	0	98
9051	fu4_arm_1	2018-10-04	face-to-face	November	NW1	68			1	66	13	6	1	0	0	0	73	3	0			1	6	11	11	28
9051	corona6_arm_1	2021-11-22	video	November	NW2		70		1	70	13	8	7	2	2	0	55	2		19	18	1	7	10	2	19
9051	corona9_arm_1	2023-12-12		November	NW3			72	1	72	13	4	1	2	1	1	50	3	0	17	26	1	5	9	4	18
9053	fu4_arm_1	2018-05-08	face-to-face	November	NW1	67			0	66	17	3	0	2	1	1	90	2	0			1	7	23	5	35
9053	corona6_arm_1	2021-11-18	video	November	NW2		69		0	69	17	0	3	2	1	1	95	3		5	18	1	6	25	5	36
9053	corona9_arm_1	2023-12-10		November	NW3			71	0	71	17	1	0	1	1	0	90	2	0	6	20	1	1	0	16	17
9063	fu4_arm_1	2018-07-05	face-to-face	November	NW1	65			0	64	15	20	3	3	0	3	80	5	0			1	13	22	24	59
9063	corona6_arm_1	2021-11-21	video	November	NW2		67		0	67	15	10	3	2	0	2	72	5		10	24	1	12	23	24	59
9063	corona9_arm_1	2023-12-10		November	NW3			69	0	69	15	15	5	0	0	0	75	5	1	15	21	1	10	40	0	50
9064	fu4_arm_1	2018-12-18	face-to-face	November	NW1	69			1	68	11	5	0	4	1	3	70	2	1			1	7	3	3	13
9064	corona6_arm_1	2021-11-24	face-to-face	November	NW2		71		1	71	11	27	14	6	3	3	40	5		26	15	1	7	1	1	9
9064	corona9_arm_1	2023-12-11		November	NW3			73	1	73	11	15	8	3	0	3	80	5	1	22	22	1	3	6	6	15
9068	fu5_arm_1	2019-06-04	face-to-face	Mai	NW1	66			1	66	13	9	3	3	2	1	80	3	1			1	2	15	25	42
9068	corona4_arm_1	2021-05-18	face-to-face	Mai	NW2		68		1	68	13	10	4	3	2	1	82	1		13	24	1	2	14	15	31
9068	corona9_arm_1	2023-12-16		Mai	NW3			70	1	71	13	9	4	1	1	0	75	4	0	21	24	1	2	30	3	35
9078	fu5_arm_1	2020-01-14	face-to-face	November	NW1	63			0	64	17	5	2	1	1	0	85	1	0			1	5	18	19	42
9078	corona6_arm_1	2021-12-05	video	November	NW2		65		0	65	17	10	4	4	2	2	70	1		18	21	1	4	11	34	49
9078	corona9_arm_1	2024-01-10		November	NW3			67	0	68	17	11	3	1	1	0	80	2	1	18	26	1	10	49	3	62
9084	fu4_arm_1	2018-03-01	face-to-face	November	NW1	58			1	56	18	6	1	0	0	0	80	2	1			1	6	16	6	28
9084	corona6_arm_1	2021-11-17	video	November	NW2		60		1	60	18	5	0	0	0	0	90	2		7	29	1	9	15	4	28
9084	corona9_arm_1	2023-12-16		November	NW3			62	1	62	18	6	1	0	0	0	80	2	0	10	29	1	4	10	8	22
9094	fu5_arm_1	2019-04-04	face-to-face	Mai	NW1	71			1	71	11	1	1	0	0	0	75	2	0			1	8	10	66	84
9094	corona4_arm_1	2021-05-16	face-to-face	Mai	NW2		73		1	73	11	2	0	1	0	1	75	2		12	22	1	9	8	30	47
9094	corona9_arm_1	2023-12-11		Mai	NW3			76	1	76	11	11	2	0	0	0	75	2	0	15	21	1	4	5	65	74
9098	fu4_arm_1	2018-09-27	face-to-face	November	NW1	62			1	61	12	17	2	0	0	0	90	3	0			1	8	6	36	50
9098	corona6_arm_1	2021-11-19	video	November	NW2		64		1	64	12	9	3	0	0	0	75	3		19	23	1	6	5	14	25
9098	corona9_arm_1	2023-12-10		November	NW3			66	1	66	12	3	0	0	0	0	100	1	0	11	29	1	6	29	41	76
